# Supplementary material for: Brain region-dependent gene networks associated with selective breeding for increased voluntary wheel-running behavior
Source: PLoS One. 2018 Aug 2;13(8):e0201773. doi: 10.1371/journal.pone.0201773 (PMC6072066; doi:10.1371/journal.pone.0201773)
Supplement: S1 File — Table A. Extended list of genes exhibiting activity line by brain region interaction effect. Table B. Extended list of clusters of Gene Ontology molecular functions, biological processes, and KEGG pathways enriched among genes exhibiting activity line-by-brain region using DAVID. Table C. Extended list of enriched Gene Ontology (GO) terms among genes differentially expressed between activity lines selected and Control mice in the cerebellum using GSEA. Table D. Extended list of enriched Gene Ontology (GO) terms among genes differentially expressed between activity lines selected and Control mice in the striatum using GSEA. Table E. Extended list of genes exhibiting activity line main effect. Table F. Extended list of enriched Gene Ontology (GO) terms among genes exhibiting activity line main effect using GSEA. Table G. Extended list of genes exhibiting brain region main effect. Figure A. Venn diagram of number of genes that exhibited line effect within each brain region and activity line-by-interaction effect. (XLSX) [file pone.0201773.s001.xlsx]

## Sheet: Table A
Table A. Extended list of genes exhibiting activity genotype by brain region interaction effect.
gene_symbol	description	log2(control/selected) in cerebellum	P-value of (control vs selected) in cerebellum	log2(control/selected) in striatum	P-value of (control vs selected) in striatum	P-value interaction	FDR P-value interaction
Krt25	keratin, type I cytoskeletal 25 isoform X2	-1.97963	1.88242e-08	3.01945	3.56805e-07	1.48915e-09	2.26544e-05
Lamc2	laminin subunit gamma-2 isoform X2	1.56692	8.49897e-09	-0.591159	0.000391949	7.73425e-09	5.88306e-05
Fam124a	protein FAM124A isoform X1	-1.3496	1.4357e-10	0.0328753	0.727654	1.39181e-08	7.05789e-05
Npsr1	neuropeptide S receptor isoform X2	-6.47151	5.4547e-10	-0.557716	0.0292148	4.90352e-08	0.000186493
Pxdn	peroxidasin homolog isoform X2	1.23315	1.33857e-10	0.130471	0.149321	1.08246e-07	0.00032935
Myo18b	unconventional myosin-XVIIIb isoform X1	1.3998	9.36132e-06	-1.0156	8.90503e-06	1.37673e-07	0.00034907
Vdr	vitamin D3 receptor	-3.37014	9.56262e-11	-0.386504	0.11281	2.0406e-07	0.000443481
Rab37	ras-related protein Rab-37 isoform 1	0.231859	0.0245767	1.60562	2.53178e-09	3.40101e-07	0.000646745
Necab1	N-terminal EF-hand calcium-binding protein 1	-2.69218	1.13037e-09	-0.31633	0.140287	4.21128e-07	0.000711846
Pcsk9	proprotein convertase subtilisin/kexin type 9 precursor	3.21112	7.4482e-09	0.542919	0.00584204	1.18428e-06	0.00180165
Tuft1	tuftelin isoform X1	0.302224	0.00119913	1.22041	4.31699e-09	3.20666e-06	0.00375254
Cntn4	contactin-4 isoform 1 precursor	0.750546	4.13296e-08	-0.0456221	0.586573	2.87728e-06	0.00375254
Kank2	KN motif and ankyrin repeat domain-containing protein 2	-0.438986	3.96107e-07	0.141635	0.0395821	2.99041e-06	0.00375254
Gm10419		0.470312	5.44898e-08	-0.00997417	0.841121	3.6982e-06	0.00401862
Rspo3	R-spondin-3 precursor	0.879367	1.27896e-05	-0.516602	0.00296686	4.33674e-06	0.00439832
Zdhhc18	palmitoyltransferase ZDHHC18	-0.520945	9.13772e-08	0.0373916	0.548427	5.12355e-06	0.00487153
Tifa	TRAF-interacting protein with FHA domain-containing protein A isoform X1	-1.58279	2.18629e-09	-0.297259	0.0589112	6.71758e-06	0.00601144
Wnt3	proto-oncogene Wnt-3 isoform X1	-0.16607	0.0613636	0.72978	6.76808e-06	8.1503e-06	0.00688836
Snhg11	small nucleolar RNA host gene 11 (non-protein coding)	-0.921055	1.3113e-09	-0.235843	0.00880746	9.31731e-06	0.00746022
Creb3l1	cyclic AMP-responsive element-binding protein 3-like protein 1	1.39687	3.38521e-09	0.200255	0.185858	1.00329e-05	0.00763155
Fam49a	protein FAM49A isoform X1	0.218701	0.00366625	-0.378207	5.45771e-05	1.07837e-05	0.00781202
Col5a2	collagen alpha-2(V) chain preproprotein	-0.259233	0.157054	1.30769	1.80792e-06	1.18297e-05	0.00818021
En2	homeobox protein engrailed-2	-0.307577	0.0652219	1.5403	1.57052e-05	1.26603e-05	0.00837396
Orai2	protein orai-2 isoform X1	-0.058859	0.265986	-0.521879	7.6852e-08	1.50052e-05	0.00951144
Cd300lf	CMRF35-like molecule 1 isoform X3	-1.12243	0.00067912	-4.23073	3.36784e-09	1.79368e-05	0.0108789
Npy	pro-neuropeptide Y preproprotein	1.28472	1.18986e-06	-0.111763	0.485768	1.85928e-05	0.0108789
1110051M20Rik	UPF0705 protein C11orf49 homolog isoform X1	0.468698	4.40508e-08	0.0523249	0.321881	2.27991e-05	0.012846
H13	minor histocompatibility antigen H13 isoform X1	0.566192	1.75534e-10	0.903723	4.48849e-13	2.60359e-05	0.0141459
Slc35f4	solute carrier family 35 member F4	0.987777	1.13945e-06	-0.0780128	0.561291	3.11802e-05	0.0163567
Vsig10	V-set and immunoglobulin domain-containing protein 10 precursor	-0.879589	3.93787e-07	0.152209	0.311022	3.35716e-05	0.0167537
Cd276	CD276 antigen precursor	0.614306	1.17579e-06	-0.0371942	0.649454	3.41395e-05	0.0167537
Gm10190		-0.301617	0.00315023	-1.45945	5.89541e-07	3.55734e-05	0.0169118
Rcn1	reticulocalbin-1 precursor	0.416705	0.0052799	1.42614	4.95179e-09	4.01592e-05	0.0179689
Plch1	1-phosphatidylinositol 4,5-bisphosphate phosphodiesterase eta-1 isoform X12	-0.482529	7.87898e-05	0.290052	0.012139	3.96003e-05	0.0179689
Aldh3a1	aldehyde dehydrogenase, dimeric NADP-preferring isoform X1	0.298035	0.438883	-2.73559	1.41349e-06	4.22955e-05	0.018384
Creg1	protein CREG1 isoform X1	0.466212	5.18344e-08	0.065755	0.234205	4.52163e-05	0.0191077
Galntl2		-0.713803	3.03496e-05	0.624036	0.00947459	5.51835e-05	0.0204758
Fscn1	fascin	-0.733076	1.67019e-06	0.0557207	0.59954	5.02539e-05	0.0204758
Zfp605	zinc finger protein 605 isoform X2	-1.13251	3.33852e-11	-1.69648	4.00162e-13	5.24715e-05	0.0204758
4933404O12Rik		0.950671	7.928e-11	0.460896	2.23507e-06	5.42875e-05	0.0204758
Kif13a	kinesin-like protein KIF13A isoform X7	-0.421064	1.65524e-06	0.0402826	0.527136	5.34886e-05	0.0204758
Epn3	epsin-3 isoform X2	-0.239962	0.0787008	1.14662	9.32462e-05	5.82421e-05	0.0210961
Syde1	rho GTPase-activating protein SYDE1 isoform X1	-0.505782	4.84654e-06	0.109107	0.225224	6.34256e-05	0.0219294
Sybu	syntabulin isoform X6	-0.430261	3.03892e-07	-0.0261039	0.642348	6.23982e-05	0.0219294
Srebf1	sterol regulatory element-binding protein 1 isoform 1 precursor	-0.241719	8.33267e-05	0.120509	0.0268789	6.62189e-05	0.0223864
Hpcal1	hippocalcin-like protein 1 isoform X1	0.526781	1.29556e-05	-0.144404	0.14	7.09711e-05	0.0234714
Runx1t1	protein CBFA2T1 isoform X4	0.507044	1.70211e-05	-0.141296	0.130966	7.30893e-05	0.0236576
Emid2		0.0680937	0.776649	1.658	1.67889e-07	8.60271e-05	0.0272652
Dlk2	protein delta homolog 2 precursor	-1.2234	3.08259e-06	-0.0922065	0.48545	8.88343e-05	0.0275803
Fzd7	frizzled-7 precursor	-0.520243	0.000109385	0.293553	0.0255561	9.17522e-05	0.0279165
Trnp1	TMF-regulated nuclear protein 1	0.581746	3.34652e-08	0.137268	0.0435111	9.50583e-05	0.0283553
Pde9a	high affinity cGMP-specific 3\',5\'-cyclic phosphodiesterase 9A isoform X1	0.223621	0.0185592	-0.437584	0.000322192	9.85756e-05	0.0288391
Arhgef2	rho guanine nucleotide exchange factor 2 isoform X9	0.406876	1.39192e-06	-0.00363118	0.95113	0.000102424	0.0293995
Myh7b	myosin-7B isoform X5	0.530599	0.00068113	1.56788	3.35875e-08	0.000105789	0.0298031
Zfp69	zinc finger protein 69 isoform X3	-0.129718	0.430929	1.29918	3.52373e-05	0.00010959	0.0303126
Plekhg1	pleckstrin homology domain-containing family G member 1 isoform X3	-0.127193	0.134199	0.476237	5.13441e-05	0.000112964	0.0306878
Nphs1	nephrin precursor	-1.05012	0.00034036	0.447386	0.0292373	0.000126186	0.0314699
Cbln1	cerebellin-1 precursor	-0.285916	0.0115013	0.493908	0.000714757	0.000125822	0.0314699
Rab3b	ras-related protein Rab-3B	0.309009	0.00405927	-0.34873	0.00169865	0.000125138	0.0314699
Amigo2	amphoterin-induced protein 2 precursor	0.827969	5.25864e-08	0.18806	0.059955	0.000123994	0.0314699
Ppp2r1b	serine/threonine-protein phosphatase 2A 65 kDa regulatory subunit A beta isoform isoform a	-0.316345	6.49305e-05	0.127366	0.0672216	0.000118221	0.0314699
Synpr	synaptoporin isoform 2 precursor	-0.626556	3.46194e-05	0.176948	0.149895	0.000131459	0.0317443
Nrg3	pro-neuregulin-3, membrane-bound isoform isoform X1	0.444761	0.000734028	-0.322794	0.00951677	0.000130488	0.0317443
Cdhr1	cadherin-related family member 1 precursor	1.31097	0.0155052	-1.30489	3.04254e-05	0.000149728	0.0355909
Hkdc1	putative hexokinase HKDC1 isoform X3	0.712252	0.0218804	-1.49854	0.000562479	0.000153184	0.035852
1110059E24Rik	uncharacterized protein C9orf85 homolog	0.40867	6.23785e-07	0.0341282	0.550919	0.000156999	0.0361884
LOC100502835		1.24069	9.79345e-05	-0.0858344	0.524932	0.000193424	0.0439187
Irx3	iroquois-class homeodomain protein IRX-3 isoform 2	-0.199785	0.181415	2.10294	0.000306491	0.000201489	0.0446255
Lmo7	LIM domain only protein 7 isoform X15	0.442871	9.53033e-06	-0.0318155	0.656701	0.000202403	0.0446255
Nhsl1	NHS-like protein 1 isoform X6	-0.343846	0.000102906	0.127865	0.0993391	0.000217724	0.0473177
Phldb1	pleckstrin homology-like domain family B member 1 isoform X22	-0.221972	0.00337074	0.227079	0.0047783	0.000226032	0.0477586
5730469M10Rik		0.318482	3.52527e-06	-0.00308599	0.951272	0.000225534	0.0477586
Tmem40	transmembrane protein 40 isoform a	1.47895	0.000934026	-0.763027	0.0231187	0.000238566	0.0483045
Klhl1	kelch-like protein 1	-0.443472	0.0292893	0.780392	0.0005719	0.000241797	0.0483045
Pik3ap1	phosphoinositide 3-kinase adapter protein 1	-1.27537	8.44775e-06	-0.0530205	0.756249	0.000255555	0.0483045
1500004A13Rik		5.69664	2.79188e-17	6.84026	1.35235e-17	0.000239102	0.0483045
Tox	thymocyte selection-associated high mobility group box protein TOX isoform X1	0.611033	0.00289477	-0.404211	0.0067229	0.000257192	0.0483045
Kif19a	kinesin-like protein KIF19	1.73901	1.3338e-09	0.805097	3.49365e-05	0.000255657	0.0483045
Fam81a	protein FAM81A isoform X1	0.47911	0.000723453	-0.303153	0.0232725	0.000251881	0.0483045
Thrb	thyroid hormone receptor beta isoform 2	0.289687	0.00313142	-0.273665	0.00592392	0.000248215	0.0483045
Anxa7	annexin A7	0.372347	4.35001e-05	-0.0907082	0.224418	0.000239719	0.0483045
Gm5083		0.844594	9.20267e-07	2.66586	1.76084e-06	0.000260875	0.0483987
Ebf2	transcription factor COE2	-0.205426	0.26806	1.65511	0.000273659	0.000268144	0.0485458
Nptx2	neuronal pentraxin-2 precursor	1.34104	2.743e-05	0.0236013	0.884828	0.000267221	0.0485458
Pxn	paxillin isoform X2	-0.446744	3.88523e-06	0.00221546	0.975703	0.000271241	0.0485458
Dcxr	L-xylulose reductase isoform X2	-0.874751	1.88644e-07	-0.121473	0.355322	0.000279713	0.0494799
Slc17a8	vesicular glutamate transporter 3 isoform 2	-1.22289	0.00745663	0.700476	9.25813e-05	0.000313974	0.0549022
Stil	SCL-interrupting locus protein homolog isoform 5	0.5505	0.000576773	-0.770177	0.009469	0.000333223	0.0550591
Nr4a2	nuclear receptor subfamily 4 group A member 2	0.462205	0.0157998	-0.674404	0.00199318	0.000340206	0.0550591
Bdnf	brain-derived neurotrophic factor isoform 2 preproprotein	0.531169	0.00218414	-0.463201	0.011248	0.000323558	0.0550591
Gm10406	alpha7-takusan isoform X2	-0.963396	5.86333e-06	-0.0160776	0.915564	0.000336557	0.0550591
Klf10	Krueppel-like factor 10 isoform X1	-0.817566	1.88112e-06	-0.0928904	0.427917	0.000335484	0.0550591
Dclk3	serine/threonine-protein kinase DCLK3	0.39045	5.89618e-06	0.0115889	0.846267	0.000335033	0.0550591
Pcdhac2	protocadherin alpha-C2 precursor	0.142468	0.0165464	-0.214741	0.00189297	0.000336598	0.0550591
Bok	bcl-2-related ovarian killer protein	0.552608	0.000140928	-0.149595	0.183856	0.000348121	0.055747
Ntsr2	neurotensin receptor type 2 isoform X1	-0.764576	3.39376e-07	-0.163181	0.113898	0.000354532	0.0560965
Cldn25		0.312015	1.49246e-06	0.0329922	0.476004	0.000357679	0.0560965
Pappa	pappalysin-1 isoform X1	-0.0850982	0.343593	0.64704	0.00023206	0.000362728	0.0563079
Gng13	guanine nucleotide-binding protein G(I)/G(S)/G(O) subunit gamma-13 isoform X1	0.426915	6.50247e-05	-0.123968	0.201601	0.000377838	0.058061
Fam5b		0.380004	0.00111143	-0.242121	0.0284102	0.000387808	0.0585476
Pdk1	pyruvate dehydrogenase kinase, isozyme 1 isoform X2	-0.0334161	0.626348	-0.476058	7.03488e-06	0.000388701	0.0585476
Prrt3	proline-rich transmembrane protein 3 isoform a precursor	0.193333	0.0224986	-0.311142	0.0017645	0.000395086	0.0589259
Gfra2	GDNF family receptor alpha-2 isoform 3 precursor	0.455643	0.0141352	-0.588869	0.00264958	0.000399097	0.0589463
Mus81	crossover junction endonuclease MUS81 isoform X1	-0.184464	0.011797	0.247718	0.00335844	0.000403055	0.0589584
Cxcl14	C-X-C motif chemokine 14 isoform X1	0.260151	0.00218847	-0.203857	0.0165802	0.000416308	0.0603171
Mrvi1	protein MRVI1 isoform X4	-0.200161	0.210372	0.737296	0.000119657	0.000433674	0.0622404
Ccdc48		-1.2874	1.63438e-06	-0.297256	0.050903	0.000440399	0.0626148
Nub1	NEDD8 ultimate buster 1 isoform 2	-0.168923	0.00225343	0.132019	0.0177348	0.000445967	0.0628194
4930412C18Rik		-3.44288	5.64664e-14	-2.3541	4.32236e-10	0.000451346	0.0629938
Il20ra	interleukin-20 receptor subunit alpha isoform X2	2.81256	0.000301425	-0.00806837	0.963901	0.000455912	0.0630527
Mab21l1	putative nucleotidyltransferase MAB21L1	-0.149024	0.374435	1.29625	0.000342789	0.000468392	0.0636218
Tnfrsf21	tumor necrosis factor receptor superfamily member 21 precursor	0.123649	0.0255227	-0.198351	0.00193184	0.000466686	0.0636218
Wdr25	WD repeat-containing protein 25 isoform X1	-0.881976	4.39142e-08	-0.326168	0.00220845	0.000474238	0.0638459
Nsg2	neuron-specific protein family member 2 isoform 1	-0.81167	9.57475e-06	-0.00864517	0.949456	0.000494583	0.0654269
Aff1	AF4/FMR2 family member 1 isoform 1	0.0512581	0.49738	0.532112	7.47093e-06	0.000493459	0.0654269
Gpr179	probable G-protein coupled receptor 179 isoform X2	-0.181511	0.39934	1.18767	0.000111868	0.000499906	0.065561
Cyp27a1	sterol 26-hydroxylase, mitochondrial isoform X1	0.0814213	0.41237	0.764961	1.48697e-05	0.000527567	0.0685973
Tanc1	protein TANC1 isoform X5	-0.172921	0.00924693	0.20155	0.00657055	0.00055862	0.07196
Sh3bgrl	SH3 domain-binding glutamic acid-rich-like protein	0.321505	2.17488e-05	-0.0202283	0.731873	0.000562889	0.07196
Asb4	ankyrin repeat and SOCS box protein 4 isoform X1	1.59917	2.92385e-05	-0.0905137	0.748026	0.000570574	0.0723345
Lhx1	LIM/homeobox protein Lhx1	0.0496297	0.711133	1.98279	0.000312597	0.000607636	0.072497
Evpl	envoplakin	-0.382054	0.0777511	0.723747	0.000337419	0.000576906	0.072497
Gjc3	gap junction gamma-3 protein	-0.80079	0.000247243	0.263648	0.167735	0.000592206	0.072497
Nek8	serine/threonine-protein kinase Nek8 isoform X3	-0.149686	0.330572	0.834273	0.000225105	0.000606015	0.072497
Rnls	renalase isoform 2	0.94357	4.88377e-06	0.055572	0.722803	0.000606937	0.072497
Ecm2	extracellular matrix protein 2 precursor	-0.513143	0.000392846	0.288424	0.0707099	0.000604993	0.072497
Doc2a	double C2-like domain-containing protein alpha isoform X1	0.282044	0.0373928	-0.444091	0.00146937	0.000585618	0.072497
5830417I10Rik		3.12554	4.89173e-15	2.47668	2.31465e-13	0.000609979	0.072497
Il17rd	interleukin-17 receptor D isoform X2	0.342622	0.00920527	-0.357651	0.00765294	0.000620081	0.0725637
Ccdc76		-0.102177	0.186546	0.371491	0.00039278	0.000617715	0.0725637
Kat2b	histone acetyltransferase KAT2B isoform X1	-0.296635	0.00191339	0.204197	0.0333912	0.000659693	0.07661
Abhd14b	protein ABHD14B	-0.494523	2.78038e-06	-0.0420631	0.614626	0.000677838	0.0781208
Snca	alpha-synuclein	0.215189	0.0240957	-0.316126	0.00355599	0.000692211	0.0788519
Kirrel3	kin of IRRE-like protein 3 isoform X7	-0.216256	0.000762071	0.105897	0.0788007	0.000694547	0.0788519
Mapk7	mitogen-activated protein kinase 7 isoform a	-0.275137	0.00159707	0.178839	0.0421275	0.000720192	0.0811577
Col19a1	collagen alpha-1(XIX) chain precursor	0.786349	0.00582926	-0.709556	0.0145984	0.000728422	0.0814815
A630081J09Rik		-4.88009	2.99461e-09	-2.39005	7.49872e-07	0.000741994	0.0817967
Endou	poly(U)-specific endoribonuclease isoform 1	-1.2636	0.000286342	0.209376	0.358682	0.000737453	0.0817967
Gdf10	growth/differentiation factor 10 preproprotein	-0.367876	0.0209753	0.551892	0.00492031	0.000777162	0.0850573
Thy1	thy-1 membrane glycoprotein preproprotein	0.261839	0.000814214	-0.125341	0.0862655	0.000787129	0.0855328
Cog3	conserved oligomeric Golgi complex subunit 3 isoform X1	-0.179961	0.000377245	0.0644046	0.15866	0.000799442	0.0862547
LOC100862164		1.20462	4.26037e-07	0.202833	0.3106	0.000820661	0.0873057
Wbscr27	Williams-Beuren syndrome chromosomal region 27 protein isoform X2	0.397475	0.0268011	-0.541025	0.00371244	0.000817794	0.0873057
Astn1	astrotactin-1 isoform 2 precursor	0.252608	0.000621045	-0.104219	0.119605	0.000846146	0.0893919
Jup	junction plakoglobin isoform X1	-0.318912	0.000207517	0.0839613	0.264702	0.000869298	0.0905797
Npc1	Niemann-Pick C1 protein isoform X1	-0.0314716	0.601015	0.323535	0.000110802	0.000865917	0.0905797
Brpf1	peregrin isoform X3	-0.216068	0.000584048	0.0894967	0.125223	0.000884372	0.0915235
Mfap2	microfibrillar-associated protein 2 precursor	-1.09963	1.09929e-05	-0.0589363	0.755983	0.000927388	0.0947626
Kndc1	protein very KIND	-0.319117	0.00511276	0.268576	0.0226725	0.000934358	0.0947626
9830001H06Rik		-0.312082	0.00452692	0.254066	0.0250682	0.000932324	0.0947626
Gm19648		-0.523152	5.96843e-05	0.0826953	0.479046	0.000948384	0.0955481
Fxyd7	FXYD domain-containing ion transport regulator 7	0.71966	0.00104332	-0.320253	0.100838	0.000973965	0.0962138
Nr2f2	COUP transcription factor 2 isoform 2	-0.127495	0.459342	0.867998	0.000189319	0.000967653	0.0962138
Rnf157	RING finger protein 157 isoform X1	0.106408	0.0725676	-0.221276	0.00187128	0.00097382	0.0962138
Nhlh2	helix-loop-helix protein 2	-0.258024	0.0795644	0.950723	0.00265634	0.00100867	0.0970014
Cntn2	contactin-2 precursor	-0.213626	0.00881047	0.209313	0.0156014	0.00102019	0.0970014
Zfp597	zinc finger protein 597	0.440513	3.27624e-06	0.0667413	0.342084	0.00101143	0.0970014
Fbrsl1	fibrosin-1-like protein isoform 3	-0.516203	3.0499e-07	-0.153876	0.0346498	0.0010062	0.0970014
Ptprg	receptor-type tyrosine-protein phosphatase gamma isoform X2	0.0230544	0.687206	-0.310487	0.000111126	0.000991346	0.0970014
Sqle	squalene monooxygenase	0.178281	0.00553061	-0.148435	0.0236752	0.00101418	0.0970014
Sycp1	synaptonemal complex protein 1 isoform X1	0.846446	0.00900887	5.70794	7.55633e-05	0.00107453	0.0975276
Mab21l2	protein mab-21-like 2	-0.162726	0.277865	1.28312	0.00138837	0.00106931	0.0975276
Cck	cholecystokinin isoform 2 precursor	0.75617	0.00188189	-0.41879	0.0664199	0.00107702	0.0975276
Onecut2	one cut domain family member 2	-0.749586	0.000551815	0.231911	0.20067	0.0010561	0.0975276
Ccdc88c	protein Daple	-0.519417	0.000158514	0.0930873	0.414644	0.00104563	0.0975276
Susd4	sushi domain-containing protein 4 isoform X1	0.267287	0.00145369	-0.140655	0.0768219	0.00104188	0.0975276
Mtfr1	mitochondrial fission regulator 1	-0.0990804	0.106576	0.257214	0.00161339	0.00106379	0.0975276
Fam171a2	protein FAM171A2 isoform X1	-0.0713581	0.124523	0.186644	0.00117159	0.0010693	0.0975276
Map3k14	mitogen-activated protein kinase kinase kinase 14	-0.119705	0.157871	0.367476	0.0010758	0.00111122	0.0977167
6030419C18Rik	UPF0583 protein C15orf59 homolog	0.554803	1.81136e-06	0.113649	0.178588	0.00110108	0.0977167
Wsb1	WD repeat and SOCS box-containing protein 1 isoform 2	-0.441085	2.10618e-05	-0.00975207	0.904136	0.00111098	0.0977167
Tceal6	transcription elongation factor A (SII)-like 6	0.097642	0.0586453	-0.180081	0.00274457	0.00110842	0.0977167
3110043O21Rik	protein C9orf72 homolog isoform X1	0.0199001	0.672497	0.291412	2.80642e-05	0.0011077	0.0977167
Mcm8	DNA helicase MCM8 isoform b	-0.731988	2.14233e-06	-0.13643	0.237116	0.0011277	0.0985957
Prkar2b	cAMP-dependent protein kinase type II-beta regulatory subunit	0.352674	0.000350044	-0.0889388	0.280111	0.00113777	0.0989076
Trhr	thyrotropin-releasing hormone receptor	-0.0149983	0.913462	-0.725092	1.40735e-05	0.00114632	0.0990854
Lsp1	lymphocyte-specific protein 1 isoform 5	0.197962	0.359713	-0.901972	0.000167382	0.00120297	0.103394
Scn2b	sodium channel subunit beta-2 isoform X1	0.143053	0.00602555	-0.118442	0.0277794	0.00122673	0.104844
Egfl6	epidermal growth factor-like protein 6 precursor	1.13911	0.00522184	-0.425231	0.0406555	0.00127519	0.104871
Col13a1	collagen alpha-1(XIII) chain isoform X9	0.756286	0.000337526	-0.530545	0.0813222	0.00127078	0.104871
Plekhg3	pleckstrin homology domain-containing family G member 3 isoform X10	-0.317753	0.0186967	0.383595	0.0101535	0.00124724	0.104871
Lrrc33		-0.7214	2.50593e-05	-0.0288342	0.824697	0.0012822	0.104871
Fam110a	protein FAM110A	-0.13445	0.195602	0.434688	0.000865625	0.00127713	0.104871
Camk2a	calcium/calmodulin-dependent protein kinase type II subunit alpha isoform 3 precursor	0.352257	0.0016562	-0.181595	0.0872931	0.00127139	0.104871
Slitrk3	SLIT and NTRK-like protein 3 isoform X1	0.358988	0.000274128	-0.0737987	0.363628	0.00125654	0.104871
Sc5d	lathosterol oxidase isoform X1	0.337959	6.21982e-05	-0.0238037	0.730251	0.00126687	0.104871
Calb2	calretinin	-0.384953	0.0687845	0.763434	0.00307793	0.0013132	0.106833
Smad2	mothers against decapentaplegic homolog 2 isoform X1	0.00455552	0.949242	0.406374	6.44085e-05	0.00134354	0.108587
Nup133	nuclear pore complex protein Nup133	-0.509101	1.53791e-06	-0.118609	0.129256	0.00134904	0.108587
Angpt1	angiopoietin-1 isoform X1	0.265614	0.0320328	-0.424306	0.00730172	0.0013876	0.110521
Ttc35		0.106418	0.0381506	-0.1621	0.00589139	0.00138448	0.110521
Cpne4	copine-4	1.26425	0.00338181	-0.384533	0.0999151	0.00144806	0.112143
Hebp2	heme-binding protein 2	1.66592	9.93298e-09	0.738602	0.000960757	0.00143566	0.112143
Unc5b	netrin receptor UNC5B isoform X1	-0.229674	0.0569684	0.411605	0.00420698	0.00144178	0.112143
Begain	brain-enriched guanylate kinase-associated protein isoform X6	0.349489	0.00133348	-0.150195	0.12664	0.00142749	0.112143
Sh3rf1	E3 ubiquitin-protein ligase SH3RF1	0.259324	0.00341003	-0.153844	0.0613487	0.00145219	0.112143
2410091C18Rik		0.164189	0.00722188	-0.136817	0.0294898	0.00144457	0.112143
B3gat1	galactosylgalactosylxylosylprotein 3-beta-glucuronosyltransferase 1 isoform 2	0.199558	0.0042434	-0.137199	0.0478062	0.00146478	0.112544
Jazf1	juxtaposed with another zinc finger protein 1 isoform X2	0.268721	0.00188998	-0.1348	0.096535	0.00148099	0.113218
2210408F21Rik		0.430275	0.00555197	-0.257575	0.0463448	0.0015001	0.114105
Chrdl1	chordin-like protein 1 isoform 2 precursor	0.214572	0.200167	-0.667464	0.00101148	0.00152436	0.114363
Rapgef5	rap guanine nucleotide exchange factor 5 isoform X1	0.421763	0.000206549	-0.0652553	0.487423	0.00152605	0.114363
Arpc4	actin-related protein 2/3 complex subunit 4 isoform 3	0.281493	0.00101395	-0.113053	0.154149	0.001519	0.114363
Unc13c	protein unc-13 homolog C isoform X4	-0.198333	0.0793899	0.395696	0.00316751	0.00154033	0.114868
Agt	angiotensinogen	0.25198	0.338675	1.7131	2.01808e-05	0.0015682	0.114952
Adamts15	A disintegrin and metalloproteinase with thrombospondin motifs 15 isoform X1	-0.414492	0.00139509	0.250212	0.0881827	0.00157169	0.114952
Syngr2	synaptogyrin-2	0.143535	0.210876	0.75469	7.77231e-06	0.00155364	0.114952
D930016D06Rik		0.184921	0.0584376	-0.328722	0.00459669	0.00156105	0.114952
Tcerg1l	transcription elongation regulator 1-like protein	0.560867	0.00291576	-0.292332	0.0828153	0.00161518	0.117548
Myh14	myosin-14 isoform X1	-0.200785	0.0444441	0.317155	0.00633631	0.0016282	0.117548
Me3	NADP-dependent malic enzyme, mitochondrial isoform X3	0.159413	0.00966625	-0.140486	0.0267967	0.00163035	0.117548
Csmd2	CUB and sushi domain-containing protein 2	0.342191	0.000206828	-0.0525209	0.497485	0.00164096	0.117754
Slc22a4	solute carrier family 22 member 4 isoform X2	-0.18016	0.0740286	0.404249	0.00454179	0.00165995	0.118558
Lmo4	LIM domain transcription factor LMO4	0.115151	0.173797	-0.329179	0.00143737	0.0016741	0.118859
Smg5	protein SMG5 isoform X3	-0.116183	0.0404324	0.172643	0.00716862	0.0016798	0.118859
Gpr125		0.276576	0.00238592	-0.146916	0.092415	0.00170732	0.120248
Cxx1a	mammalian retrotransposon derived 8b	0.242885	0.0679894	-0.448919	0.00447826	0.00172003	0.120584
Grip1	glutamate receptor-interacting protein 1 isoform 7	0.204952	0.042123	-0.274757	0.00644371	0.00173895	0.121351
Syt5	synaptotagmin-5 isoform X1	0.621075	0.0019302	-0.257939	0.135191	0.00179225	0.123146
Crtac1	cartilage acidic protein 1 precursor	0.522269	0.00167942	-0.201833	0.153184	0.00178588	0.123146
2900026A02Rik	uncharacterized protein KIAA1671 isoform X2	0.2287	0.0125119	-0.202224	0.0246366	0.00179705	0.123146
Rgs3	regulator of G-protein signaling 3 isoform X8	-0.161934	0.0337626	0.225454	0.00939096	0.00178678	0.123146
Gabrd	gamma-aminobutyric acid receptor subunit delta precursor	-0.151916	0.0500784	0.243321	0.00646886	0.00181737	0.123981
Pon2	serum paraoxonase/arylesterase 2 isoform X1	0.313009	6.51435e-05	-0.00774097	0.903657	0.00184008	0.124969
LOC100862121		-0.748903	5.90814e-05	-0.00744917	0.959572	0.00188656	0.126992
Tprn	taperin	-0.210567	0.0455027	0.331423	0.00761857	0.00188229	0.126992
Tab1	TGF-beta-activated kinase 1 and MAP3K7-binding protein 1 isoform X1	-0.324201	7.72942e-05	0.0116039	0.864105	0.00193829	0.129899
Gm20063		1.88067	0.00154632	-0.0464074	0.782588	0.00199113	0.130565
Gcnt1	beta-1,3-galactosyl-O-glycosyl-glycoprotein beta-1,6-N-acetylglucosaminyltransferase isoform X1	0.519132	0.0124147	-0.591302	0.0239254	0.00197389	0.130565
Pcdh17	protocadherin-17 isoform X2	0.225679	0.00596872	-0.157138	0.0530065	0.00198745	0.130565
Sort1	sortilin isoform X1	0.218005	0.00351326	-0.128349	0.0798548	0.00197967	0.130565
Jakmip1	janus kinase and microtubule-interacting protein 1 isoform 2	0.540336	1.02944e-07	0.230982	0.00125624	0.00196317	0.130565
Sost	sclerostin isoform X1	-0.564324	0.196782	2.96483	0.00323618	0.00201814	0.131205
Ppp1r14c	protein phosphatase 1 regulatory subunit 14C isoform X1	0.372167	0.000664134	-0.108289	0.273985	0.00201467	0.131205
Fabp5	fatty acid-binding protein, epidermal isoform 1	0.176935	0.10643	-0.379068	0.00348765	0.00207874	0.133125
Tesc	calcineurin B homologous protein 3	-0.338417	0.000779565	0.100073	0.266653	0.0020604	0.133125
Traf3	TNF receptor-associated factor 3 isoform b	0.314476	0.000397408	-0.066177	0.395853	0.00208268	0.133125
Ehd1	EH domain-containing protein 1	-0.198387	0.0070335	0.151632	0.0469819	0.00207719	0.133125
Prickle1	prickle-like protein 1 isoform X1	0.36867	0.00276139	-0.183823	0.109933	0.0021095	0.133161
Camk1	calcium/calmodulin-dependent protein kinase type 1	0.437444	5.68397e-05	0.00411363	0.962508	0.0021008	0.133161
D630045J12Rik	UPF0606 protein KIAA1549 precursor	0.396451	3.7997e-05	0.0185324	0.808303	0.00210509	0.133161
Lypd1	ly6/PLAUR domain-containing protein 1 isoform X1	0.442744	0.000584416	-0.0992532	0.362453	0.0021598	0.135773
Zfp687	zinc finger protein 687 isoform X1	-0.397597	1.84973e-06	-0.103466	0.102439	0.00217272	0.136023
4930422G04Rik		-0.381362	0.0116686	0.389883	0.0298373	0.00218548	0.136108
B3galt5	beta-1,3-galactosyltransferase 5 isoform X1	0.374019	0.000282441	-0.0575223	0.513991	0.00219197	0.136108
Slitrk1	SLIT and NTRK-like protein 1 precursor	0.051023	0.607728	-0.473982	0.000413439	0.00222305	0.13692
Hbegf	proheparin-binding EGF-like growth factor precursor	-0.102506	0.109456	0.225125	0.0038033	0.00221613	0.13692
Triobp	TRIO and F-actin-binding protein isoform 1	-0.368959	0.000367179	0.0868523	0.37337	0.00223264	0.136956
9230110C19Rik	uncharacterized protein C11orf70 homolog isoform X1	0.545823	2.03579e-05	0.068377	0.477382	0.00224901	0.137407
Ubtd1	ubiquitin domain-containing protein 1 isoform X1	-0.399891	0.000476129	0.0977453	0.354506	0.0022936	0.13957
Trp53bp2	apoptosis-stimulating of p53 protein 2	-0.195429	0.00470687	0.123283	0.075073	0.0023042	0.139656
Gmppa	mannose-1-phosphate guanyltransferase alpha isoform X1	0.53051	1.1511e-05	0.0730352	0.447617	0.0023421	0.14139
Plekhf1	pleckstrin homology domain-containing family F member 1	-0.035488	0.801666	0.788047	0.000483776	0.00235476	0.141593
Moxd1	DBH-like monooxygenase protein 1 precursor	-0.89883	0.000297788	0.0318585	0.853217	0.00240348	0.143574
2610002J02Rik		-0.225793	0.0203579	0.249461	0.0222192	0.00240658	0.143574
Gabra3	gamma-aminobutyric acid receptor subunit alpha-3 isoform X1	0.484061	0.000886516	-0.129747	0.304492	0.00244852	0.145505
Tmem184b	transmembrane protein 184B isoform X6	0.163118	0.0018534	-0.0674257	0.172643	0.00254283	0.150522
Itfg2	integrin-alpha FG-GAP repeat-containing protein 2 isoform X1	-0.355875	0.000399995	0.0712326	0.435592	0.00255461	0.150633
Smpdl3b	acid sphingomyelinase-like phosphodiesterase 3b precursor	-0.0941129	0.732888	-1.3178	1.00213e-05	0.00257186	0.151064
Gm266	uncharacterized protein LOC212539	2.78756	3.97638e-06	0.820805	0.0337878	0.00258507	0.151257
2610018G03Rik		2.11474	0.000625447	0.240203	0.156293	0.00276831	0.154631
Fblim1	filamin-binding LIM protein 1 isoform X1	1.25919	3.94433e-06	0.404613	0.0192334	0.00276812	0.154631
Gal3st4	galactose-3-O-sulfotransferase 4 isoform X1	-0.186258	0.200262	-0.881264	9.02505e-06	0.00267326	0.154631
Gpc4	glypican-4 isoform X1	0.343924	0.0146001	-0.298064	0.0359962	0.00270427	0.154631
Nell1	protein kinase C-binding protein NELL1 precursor	0.595003	8.56151e-05	0.00534871	0.965324	0.00275728	0.154631
Csf1	macrophage colony-stimulating factor 1 isoform 2 precursor	-0.328318	0.00342963	0.172288	0.118195	0.00275808	0.154631
Plekho1	pleckstrin homology domain-containing family O member 1	0.323826	0.00142222	-0.122485	0.208159	0.00270533	0.154631
Cables1	CDK5 and ABL1 enzyme substrate 1 isoform 1	-0.0510536	0.555047	0.394063	0.000582503	0.00267017	0.154631
Gal3st3	galactose-3-O-sulfotransferase 3	0.18814	0.0193281	-0.188722	0.0282653	0.00277489	0.154631
2900011O08Rik	uncharacterized protein C16orf45 homolog isoform X1	0.202794	0.00686895	-0.138693	0.0662863	0.00267293	0.154631
Pak3	serine/threonine-protein kinase PAK 3 isoform D	0.217765	0.00141822	-0.0735654	0.236325	0.00276261	0.154631
Arvcf	armadillo repeat protein deleted in velo-cardio-facial syndrome homolog isoform 3	-0.129935	0.0196999	0.130454	0.0277587	0.00276456	0.154631
Upf1	regulator of nonsense transcripts 1 isoform X1	-0.144293	0.00789549	0.103724	0.0606863	0.00273289	0.154631
Dkk3	dickkopf-related protein 3 isoform X1	0.366359	0.0397889	-0.466847	0.0144116	0.00280552	0.155201
Bean1	protein BEAN1 isoform X8	0.41405	0.00189736	-0.162032	0.191614	0.00279699	0.155201
Sbsn	suprabasin isoform 2 precursor	0.622201	0.00354329	-0.229027	0.168217	0.00285367	0.157293
Dhcr24	delta(24)-sterol reductase precursor	0.419345	9.01773e-05	0.00381786	0.965197	0.00290146	0.15935
Necab2	N-terminal EF-hand calcium-binding protein 2 isoform X2	1.21195	3.30546e-05	0.219249	0.255398	0.00296159	0.159938
Frmd3	FERM domain-containing protein 3 isoform X1	-0.301117	0.0040429	0.17247	0.106739	0.00294291	0.159938
Arhgef10	rho guanine nucleotide exchange factor 10 isoform X9	0.12313	0.0959773	0.482231	8.53895e-06	0.00293621	0.159938
Sorbs1	sorbin and SH3 domain-containing protein 1 isoform X22	-0.0679044	0.241149	0.219669	0.00216287	0.00297106	0.159938
Sorbs2	sorbin and SH3 domain-containing protein 2 isoform X16	0.124001	0.027845	-0.137825	0.0219147	0.0029508	0.159938
Mlst8	target of rapamycin complex subunit LST8 isoform 1	-0.186048	0.00131315	0.060779	0.257676	0.00297525	0.159938
Tex261	protein TEX261 isoform X2	0.309175	0.00045868	-0.0584267	0.463684	0.00299412	0.160386
Syna	envelope glycoprotein syncytin-A isoform X2	0.522247	0.00812065	-0.213158	0.0945351	0.0030185	0.160561
Dlgap4	disks large-associated protein 4 isoform X7	0.168886	0.00210588	-0.0679019	0.189579	0.00301403	0.160561
Tanc2	protein TANC2 isoform X8	0.260448	0.00211507	-0.100079	0.199007	0.00303766	0.160948
Gdpd5	glycerophosphodiester phosphodiesterase domain-containing protein 5 isoform X5	-0.18765	0.00211285	0.0751307	0.192223	0.00304694	0.160948
Skor1	SKI family transcriptional corepressor 1 isoform X1	-0.0463522	0.716908	1.02965	0.00217534	0.00308911	0.162611
Acer3	alkaline ceramidase 3	0.183768	0.0131204	-0.157881	0.0454461	0.00312004	0.163673
Sspo	SCO-spondin isoform X10	0.0328336	0.837394	0.842037	0.000156408	0.00314593	0.164464
Tpcn1	two pore calcium channel protein 1 isoform X1	-0.21377	0.00278764	0.0958095	0.163695	0.00319462	0.16575
Lrrc8d	volume-regulated anion channel subunit LRRC8D isoform X1	-0.266347	0.00021076	0.0156252	0.795435	0.00320321	0.16575
Abr	active breakpoint cluster region-related protein isoform 2	0.108471	0.0428816	-0.143154	0.0160395	0.00318732	0.16575
Tec	tyrosine-protein kinase Tec isoform b	1.12738	0.000115986	-0.00201855	0.993316	0.00322618	0.16581
A930017K11Rik		-0.747111	2.27361e-05	0.217496	0.390295	0.00322201	0.16581
Ctxn2	cortexin-2 isoform X1	0.501556	0.0182204	-0.340962	0.0384373	0.00323796	0.165856
Gm12279		1.10963	7.23452e-05	0.0652289	0.766899	0.00326073	0.166462
Pik3c2a	phosphatidylinositol 4-phosphate 3-kinase C2 domain-containing subunit alpha	-0.128014	0.0632845	0.198845	0.0112909	0.00327839	0.166803
Sun2	SUN domain-containing protein 2 isoform 3	-0.134986	0.00777597	0.0898117	0.0780174	0.00331288	0.167996
Snx16	sorting nexin-16 isoform X1	0.10715	0.0438493	-0.141819	0.0167459	0.00334373	0.168997
3830431G21Rik		-0.43669	0.00236659	0.271062	0.123941	0.00343754	0.1709
Palm2	paralemmin-2	0.484483	0.000303269	-0.0252104	0.812133	0.00346001	0.1709
Akap1	A-kinase anchor protein 1, mitochondrial	-0.255596	0.00203468	0.0953312	0.221449	0.00341282	0.1709
Eps8	epidermal growth factor receptor kinase substrate 8 isoform 1	-0.170627	0.0145509	0.146001	0.04739	0.00342968	0.1709
Pde4a	cAMP-specific 3\',5\'-cyclic phosphodiesterase 4A isoform 1	0.0584361	0.336155	-0.239848	0.00170667	0.00339983	0.1709
4933407C03Rik		0.120084	0.0473502	-0.161052	0.016138	0.00345142	0.1709
Ppa1	inorganic pyrophosphatase	0.409077	3.23664e-07	0.163476	0.00654357	0.0034552	0.1709
Prickle2	prickle-like protein 2 isoform X1	0.18522	0.010246	-0.131583	0.0673381	0.0034995	0.172291
Adamtsl4	ADAMTS-like protein 4 isoform X1	0.223577	0.143525	0.961996	1.76785e-05	0.00352716	0.173092
Ccdc90a		0.355973	4.94201e-05	0.0319663	0.649886	0.0035475	0.173531
Ng23		-0.614227	8.94982e-05	0.410888	0.172566	0.00361654	0.176278
Fgfbp3	fibroblast growth factor-binding protein 3 precursor	-0.140661	0.0853559	0.256838	0.00993911	0.00362683	0.176278
Rab9b	ras-related protein Rab-9B	0.232024	0.00136286	-0.0649899	0.323081	0.00375529	0.18194
AI646023		-0.212527	0.0151449	0.181172	0.0514072	0.00378602	0.182847
Il10ra	interleukin-10 receptor subunit alpha isoform 2 precursor	-0.600287	5.14028e-05	-0.0670882	0.563759	0.00382137	0.18397
Sln	sarcolipin	-0.0962157	0.793345	2.30518	0.0015327	0.00386158	0.185118
Pdcd4	programmed cell death protein 4	0.0913517	0.0565674	-0.129218	0.0157633	0.00386955	0.185118
Actn2	alpha-actinin-2 isoform X1	-0.966965	0.000421527	-0.105634	0.438256	0.00390643	0.185714
Clec2l	C-type lectin domain family 2 member L	0.258929	0.000459532	-0.036502	0.579981	0.00389858	0.185714
Fam83d	protein FAM83D isoform X1	-0.349589	0.112733	0.621425	0.00667497	0.00397239	0.186576
Gm19461		-0.1169	0.297525	0.62066	0.00496974	0.00398493	0.186576
Unc5d	netrin receptor UNC5D isoform X7	0.386221	0.00479582	-0.179579	0.152962	0.00398589	0.186576
2210404J11Rik		-0.231653	0.00638435	0.152331	0.0991642	0.00397533	0.186576
Plekhg5	pleckstrin homology domain-containing family G member 5	0.134787	0.110022	-0.240337	0.00719889	0.00397453	0.186576
Cacng3	voltage-dependent calcium channel gamma-3 subunit	0.400672	0.00105783	-0.0601747	0.527666	0.00400649	0.186966
Nup188	nucleoporin NUP188 homolog isoform X1	-0.350682	5.17434e-05	-0.034003	0.632156	0.00407254	0.189467
Chd5	chromodomain-helicase-DNA-binding protein 5 isoform X8	0.258994	0.00602689	-0.139139	0.125394	0.00409784	0.190062
Srgap2	SLIT-ROBO Rho GTPase-activating protein 2 isoform X2	-0.298502	0.000317257	0.0228867	0.7505	0.00416072	0.191809
Asap2	arf-GAP with SH3 domain, ANK repeat and PH domain-containing protein 2 isoform X3	-0.0642844	0.260567	0.208119	0.00315204	0.0041526	0.191809
Casz1	zinc finger protein castor homolog 1 isoform 2	0.487853	0.0019615	-0.142872	0.306861	0.00424179	0.194436
Gnai1	guanine nucleotide-binding protein G(i) subunit alpha-1	0.140783	0.0157014	-0.115279	0.0578568	0.00424326	0.194436
Pacsin3	protein kinase C and casein kinase II substrate protein 3	-0.226065	0.00263816	0.0908203	0.21925	0.00430871	0.196842
Itpr3	inositol 1,4,5-trisphosphate receptor type 3	-0.648892	2.82415e-05	-0.0564022	0.69091	0.00437178	0.199126

## Sheet: Table B
Table B. Extended list of clusters of Gene Ontology molecular functions, biological processes, and KEGG pathways enriched among genes exhibiting activity genotype-by-brain region using DAVID.
aCategory	GO Identifier	Name	Count	P-value	FDR P-value
Cluster 1 (ES: 2.6)
BP	GO:0007399	nervous system development	37	1.88951e-05	0.05
BP	GO:0048699	generation of neurons	28	4.56148e-05	0.0605382
BP	GO:0022008	neurogenesis	29	5.91374e-05	0.0525435
BP	GO:0007420	brain development	18	7.2435e-05	0.0483744
BP	GO:0060322	head development	18	0.000149397	0.0498495
BP	GO:0030030	cell projection organization	24	0.000484629	0.0970562
BP	GO:0048666	neuron development	20	0.000856259	0.136352
BP	GO:0031175	neuron projection development	18	0.000857359	0.129027
BP	GO:0000902	cell morphogenesis	22	0.000985911	0.139328
BP	GO:0030182	neuron differentiation	23	0.00103491	0.138614
BP	GO:0048468	cell development	32	0.00131083	0.157195
BP	GO:0007417	central nervous system development	18	0.00148858	0.156292
BP	GO:0000904	cell morphogenesis involved in differentiation	16	0.00155339	0.156554
BP	GO:0051960	regulation of nervous system development	17	0.00229535	0.195039
BP	GO:0032989	cellular component morphogenesis	22	0.00246125	0.195594
BP	GO:0048812	neuron projection morphogenesis	12	0.00517909	0.305486
BP	GO:0007409	axonogenesis	10	0.00588913	0.313463
BP	GO:0048667	cell morphogenesis involved in neuron differentiation	11	0.00870012	0.368779
BP	GO:0061564	axon development	10	0.00955907	0.374759
BP	GO:0048858	cell projection morphogenesis	14	0.0132427	0.429675
BP	GO:0032990	cell part morphogenesis	14	0.0177426	0.470893
BP	GO:0050767	regulation of neurogenesis	13	0.0281135	0.541949
BP	GO:0040011	locomotion	19	0.0521271	0.670587
BP	GO:0007411	axon guidance	5	0.085	0.76
BP	GO:0097485	neuron projection guidance	5	0.086	0.76
Cluster 2 (ES: 2.1)
BP	GO:0021695	cerebellar cortex development	5	0.00132132	0.151727
BP	GO:0021696	cerebellar cortex morphogenesis	4	0.00373773	0.253937
BP	GO:0021953	central nervous system neuron differentiation	7	0.00604938	0.314481
BP	GO:0021587	cerebellum morphogenesis	4	0.0070062	0.336074
BP	GO:0021575	hindbrain morphogenesis	4	0.00866811	0.373362
BP	GO:0021549	cerebellum development	5	0.011591	0.412585
BP	GO:0030902	hindbrain development	6	0.0116284	0.408447
BP	GO:0022037	metencephalon development	5	0.0163044	0.451257
BP	GO:0021533	cell differentiation in hindbrain	3	0.0187381	0.48521
BP	GO:0021697	cerebellar cortex formation	3	0.0200774	0.496198
Cluster 3 (ES: 2.0)
BP	GO:0007155	cell adhesion	25	0.00121552	0.153382
BP	GO:0022610	biological adhesion	25	0.00134752	0.1483
BP	GO:0098609	cell-cell adhesion	16	0.0253099	0.522337
BP	GO:0098602	single organism cell adhesion	10	0.171179	0.834274
Cluster 4 (ES: 2.0)
BP	GO:0007610	behavior	17	0.000111728	0.0427627
BP	GO:0044708	single-organism behavior	11	0.00525898	0.30297
BP	GO:0008344	adult locomotory behavior	5	0.00960781	0.371075
BP	GO:0030534	adult behavior	6	0.0124536	0.414991
BP	GO:0007628	adult walking behavior	3	0.0426121	0.639068
BP	GO:0090659	walking behavior	3	0.0444669	0.64578
BP	GO:0007626	locomotory behavior	6	0.0473476	0.648563
Cluster 5 (ES: 2.0)
BP	GO:0001764	neuron migration	8	0.000178101	0.0527453
BP	GO:0030900	forebrain development	8	0.0436835	0.642172
BP	GO:0021537	telencephalon development	5	0.156919	0.833147
Cluster 6 (ES: 1.8)
BP	GO:0010470	regulation of gastrulation	5	0.000237821	0.0574843
BP	GO:0045995	regulation of embryonic development	5	0.0150297	0.451696
BP	GO:0048598	embryonic morphogenesis	11	0.0309589	0.566548
BP	GO:0007369	gastrulation	5	0.0573722	0.692971
BP	GO:0022603	regulation of anatomical structure morphogenesis	14	0.0609234	0.694845
BP	GO:0001704	formation of primary germ layer	4	0.0679159	0.718298
Cluster 7 (ES: 1.7)
BP	GO:0051961	negative regulation of nervous system development	11	0.000212881	0.0566266
BP	GO:0050768	negative regulation of neurogenesis	10	0.000565943	0.104805
BP	GO:0031175	neuron projection development	18	0.000857359	0.129027
BP	GO:0010721	negative regulation of cell development	10	0.00215141	0.196199
BP	GO:0051960	regulation of nervous system development	17	0.00229535	0.195039
BP	GO:0051241	negative regulation of multicellular organismal process	19	0.00397785	0.25543
BP	GO:2000026	regulation of multicellular organismal development	26	0.00587308	0.318867
BP	GO:0045595	regulation of cell differentiation	25	0.00650252	0.321795
BP	GO:0045596	negative regulation of cell differentiation	14	0.00825173	0.364752
BP	GO:0045665	negative regulation of neuron differentiation	7	0.00947887	0.377571
BP	GO:0051093	negative regulation of developmental process	14	0.0151632	0.449892
BP	GO:0050767	regulation of neurogenesis	13	0.0281135	0.541949
BP	GO:0060284	regulation of cell development	14	0.0514417	0.668395
BP	GO:0007411	axon guidance	5	0.0849498	0.760648
BP	GO:0097485	neuron projection guidance	5	0.0860771	0.75543
BP	GO:0045664	regulation of neuron differentiation	10	0.0863592	0.754647
BP	GO:0010975	regulation of neuron projection development	8	0.107834	0.798531
BP	GO:0010977	negative regulation of neuron projection development	4	0.11642	0.805469
BP	GO:0031344	regulation of cell projection organization	9	0.147534	0.832011
BP	GO:0051129	negative regulation of cellular component organization	9	0.15909	0.833081
BP	GO:0050770	regulation of axonogenesis	4	0.163085	0.83449
BP	GO:0010769	regulation of cell morphogenesis involved in differentiation	6	0.165607	0.834052
BP	GO:0031345	negative regulation of cell projection organization	4	0.168785	0.833857
BP	GO:0022604	regulation of cell morphogenesis	8	0.170363	0.8348
Cluster 8 (ES: 1.5)
BP	GO:0071495	cellular response to endogenous stimulus	22	0.000367267	0.0803973
BP	GO:0009719	response to endogenous stimulus	26	0.000660125	0.113554
BP	GO:0032870	cellular response to hormone stimulus	12	0.00392055	0.258267
BP	GO:1901653	cellular response to peptide	8	0.00526735	0.297202
BP	GO:0009725	response to hormone	14	0.0122985	0.415975
BP	GO:0010243	response to organonitrogen compound	14	0.0201366	0.492992
BP	GO:0071417	cellular response to organonitrogen compound	10	0.0220146	0.503696
BP	GO:0071310	cellular response to organic substance	25	0.036342	0.619135
BP	GO:0071375	cellular response to peptide hormone stimulus	6	0.0453783	0.644334
BP	GO:1901652	response to peptide	8	0.0460809	0.644188
BP	GO:1901699	cellular response to nitrogen compound	10	0.0489074	0.657885
BP	GO:1901698	response to nitrogen compound	14	0.0507827	0.666354
BP	GO:0010033	response to organic substance	32	0.0525089	0.667827
BP	GO:0070887	cellular response to chemical stimulus	27	0.111092	0.800542
BP	GO:1901701	cellular response to oxygen-containing compound	13	0.127961	0.813836
BP	GO:1901700	response to oxygen-containing compound	18	0.156837	0.83412
BP	GO:0043434	response to peptide hormone	6	0.174612	0.834602
BP	GO:0032869	cellular response to insulin stimulus	3	0.406364	0.957232
BP	GO:0032868	response to insulin	3	0.545975	0.982287
Cluster 9 (ES: 1.5)
BP	GO:0021953	central nervous system neuron differentiation	7	0.00604938	0.314481
BP	GO:0030900	forebrain development	8	0.0436835	0.642172
BP	GO:0021954	central nervous system neuron development	3	0.142794	0.825045
Cluster 10 (ES: 1.4)
BP	GO:0050808	synapse organization	7	0.0110922	0.404069
BP	GO:0048168	regulation of neuronal synaptic plasticity	4	0.0137616	0.437217
BP	GO:0007416	synapse assembly	5	0.0154474	0.451381
BP	GO:0051965	positive regulation of synapse assembly	4	0.0188329	0.4826
BP	GO:0050803	regulation of synapse structure or activity	7	0.0228369	0.5087
BP	GO:0051963	regulation of synapse assembly	4	0.0316851	0.571589
BP	GO:0044089	positive regulation of cellular component biogenesis	8	0.0593286	0.692505
BP	GO:0050807	regulation of synapse organization	4	0.0790058	0.757618
BP	GO:0051962	positive regulation of nervous system development	8	0.148599	0.831912
BP	GO:0048167	regulation of synaptic plasticity	4	0.151869	0.834176
Cluster 11 (ES: 1.3)
BP	GO:0008203	cholesterol metabolic process	6	0.00186581	0.178536
BP	GO:1902652	secondary alcohol metabolic process	6	0.00225914	0.198413
BP	GO:0016125	sterol metabolic process	6	0.00243224	0.199287
BP	GO:1901615	organic hydroxy compound metabolic process	10	0.00277578	0.205964
BP	GO:0006066	alcohol metabolic process	8	0.00361903	0.253207
BP	GO:0008202	steroid metabolic process	8	0.00457043	0.281124
BP	GO:1901617	organic hydroxy compound biosynthetic process	6	0.0104207	0.390132
BP	GO:1902930	regulation of alcohol biosynthetic process	3	0.0372307	0.621248
BP	GO:0046165	alcohol biosynthetic process	4	0.0436741	0.645193
BP	GO:0016126	sterol biosynthetic process	3	0.0582447	0.693355
BP	GO:0006694	steroid biosynthetic process	4	0.101777	0.788804
BP	GO:0006638	neutral lipid metabolic process	3	0.21821	0.874303
BP	GO:0019216	regulation of lipid metabolic process	5	0.234554	0.884545
BP	GO:0006631	fatty acid metabolic process	5	0.33	0.933738
BP	GO:0006629	lipid metabolic process	12	0.353737	0.940733
BP	GO:0044283	small molecule biosynthetic process	5	0.477485	0.97301
MF	GO:0016705	oxidoreductase activity, acting on paired donors, with incorporation or reduction of molecular oxygen	3	0.483996	0.99412
BP	GO:0008610	lipid biosynthetic process	4	0.80315	0.998297
BP	GO:0044255	cellular lipid metabolic process	6	0.848465	0.999196
Cluster 12 (ES: 1.3)
BP	GO:1901653	cellular response to peptide	8	0.00526735	0.297202
BP	GO:0031668	cellular response to extracellular stimulus	6	0.0209124	0.502008
BP	GO:0071496	cellular response to external stimulus	7	0.02146	0.502814
BP	GO:0031669	cellular response to nutrient levels	5	0.0445151	0.643136
BP	GO:1901652	response to peptide	8	0.0460809	0.644188
BP	GO:0031667	response to nutrient levels	8	0.0521756	0.668175
BP	GO:0009267	cellular response to starvation	3	0.255724	0.896841
BP	GO:0042594	response to starvation	3	0.367576	0.945198
Cluster 13 (ES: 1.3)
BP	GO:0050768	negative regulation of neurogenesis	10	0.000565943	0.104805
BP	GO:0010721	negative regulation of cell development	10	0.00215141	0.196199
BP	GO:0007409	axonogenesis	10	0.00588913	0.313463
BP	GO:0061564	axon development	10	0.00955907	0.374759
BP	GO:0007411	axon guidance	5	0.0849498	0.760648
BP	GO:0097485	neuron projection guidance	5	0.0860771	0.75543
BP	GO:0006935	chemotaxis	8	0.127379	0.813713
BP	GO:0042330	taxis	8	0.129159	0.814168
BP	GO:0060560	developmental growth involved in morphogenesis	3	0.541307	0.981887
BP	GO:0048589	developmental growth	5	0.814101	0.998534
BP	GO:0040007	growth	5	0.964581	0.999994
Cluster 14 (ES: 1.3)
BP	GO:0032107	regulation of response to nutrient levels	3	0.0187381	0.48521
BP	GO:0032104	regulation of response to extracellular stimulus	3	0.0187381	0.48521
BP	GO:0031667	response to nutrient levels	8	0.0521756	0.668175
BP	GO:0032101	regulation of response to external stimulus	8	0.395428	0.954784
Cluster 15 (ES: 1.3)
BP	GO:0048598	embryonic morphogenesis	11	0.0309589	0.566548
BP	GO:0048646	anatomical structure formation involved in morphogenesis	16	0.06879	0.720685
BP	GO:0009790	embryo development	15	0.0700984	0.725315
Cluster 16 (ES: 1.3)
BP	GO:2000026	regulation of multicellular organismal development	26	0.00587308	0.318867
BP	GO:0045595	regulation of cell differentiation	25	0.00650252	0.321795
BP	GO:0051240	positive regulation of multicellular organismal process	18	0.117831	0.804971
BP	GO:0051962	positive regulation of nervous system development	8	0.148599	0.831912
BP	GO:0051094	positive regulation of developmental process	14	0.180415	0.841238
BP	GO:0045597	positive regulation of cell differentiation	11	0.237947	0.886449
Cluster 17 (ES: 1.2)
BP	GO:0031589	cell-substrate adhesion	8	0.00887639	0.369098
BP	GO:0030155	regulation of cell adhesion	9	0.128163	0.812962
BP	GO:0010810	regulation of cell-substrate adhesion	4	0.164978	0.834975
Cluster 18 (ES: 1.2)
BP	GO:0042417	dopamine metabolic process	3	0.022872	0.505347
BP	GO:0009712	catechol-containing compound metabolic process	3	0.0645452	0.708981
BP	GO:0006584	catecholamine metabolic process	3	0.0645452	0.708981
BP	GO:0018958	phenol-containing compound metabolic process	3	0.181278	0.840815
Cluster 19 (ES: 1.1)
MF	GO:0042803	protein homodimerization activity	12	0.0422932	0.940834
MF	GO:0046983	protein dimerization activity	16	0.0475766	0.938621
MF	GO:0042802	identical protein binding	14	0.193685	0.96262
Cluster 20 (ES: 1.1)
BP	GO:0044057	regulation of system process	11	0.0062872	0.318697
BP	GO:0008015	blood circulation	9	0.0240412	0.519144
BP	GO:0003013	circulatory system process	9	0.0251828	0.524273
BP	GO:1903522	regulation of blood circulation	5	0.131279	0.81412
BP	GO:0008016	regulation of heart contraction	4	0.133551	0.814471
BP	GO:0002027	regulation of heart rate	3	0.153609	0.834328
BP	GO:0060047	heart contraction	4	0.172616	0.833907
BP	GO:0003015	heart process	4	0.17841	0.839606
BP	GO:0003008	system process	24	0.358497	0.942347
Cluster 21 (ES: 1.1)
MF	GO:0046872	metal ion binding	40	0.0660646	0.956297
MF	GO:0043169	cation binding	40	0.0750258	0.93592
MF	GO:0043167	ion binding	40	0.12446	0.959398
Cluster 22 (ES: 1.1)
BP	GO:0071495	cellular response to endogenous stimulus	22	0.000367267	0.0803973
BP	GO:0009719	response to endogenous stimulus	26	0.000660125	0.113554
BP	GO:0048545	response to steroid hormone	10	0.00253817	0.195431
BP	GO:0032870	cellular response to hormone stimulus	12	0.00392055	0.258267
MF	GO:0098531	transcription factor activity, direct ligand regulated sequence-specific DNA binding	4	0.0052205	0.909032
MF	GO:0004879	RNA polymerase II transcription factor activity, ligand-activated sequence-specific DNA binding	4	0.0052205	0.909032
BP	GO:0043401	steroid hormone mediated signaling pathway	6	0.00706117	0.332496
BP	GO:0071383	cellular response to steroid hormone stimulus	7	0.00804069	0.363079
MF	GO:0003707	steroid hormone receptor activity	4	0.0104051	0.908851
BP	GO:0009725	response to hormone	14	0.0122985	0.415975
BP	GO:0009755	hormone-mediated signaling pathway	6	0.0145317	0.450202
BP	GO:0031668	cellular response to extracellular stimulus	6	0.0209124	0.502008
BP	GO:0071496	cellular response to external stimulus	7	0.02146	0.502814
BP	GO:0014070	response to organic cyclic compound	15	0.0256962	0.524057
BP	GO:0009991	response to extracellular stimulus	9	0.0288352	0.547597
BP	GO:0031669	cellular response to nutrient levels	5	0.0445151	0.643136
BP	GO:0071407	cellular response to organic cyclic compound	8	0.1136	0.801797
BP	GO:1901701	cellular response to oxygen-containing compound	13	0.127961	0.813836
MF	GO:0000981	RNA polymerase II transcription factor activity, sequence-specific DNA binding	9	0.152782	0.973109
BP	GO:0033993	response to lipid	12	0.152879	0.835138
BP	GO:1901700	response to oxygen-containing compound	18	0.156837	0.83412
BP	GO:0071396	cellular response to lipid	8	0.181749	0.839695
MF	GO:0008270	zinc ion binding	11	0.307513	0.974234
BP	GO:0008285	negative regulation of cell proliferation	7	0.397065	0.955221
BP	GO:0030522	intracellular receptor signaling pathway	3	0.417238	0.95896
BP	GO:0010605	negative regulation of macromolecule metabolic process	19	0.591631	0.986046
BP	GO:0045892	negative regulation of transcription, DNA-templated	10	0.607011	0.98746
BP	GO:1903507	negative regulation of nucleic acid-templated transcription	10	0.621985	0.988799
BP	GO:1902679	negative regulation of RNA biosynthetic process	10	0.636667	0.989996
BP	GO:0051253	negative regulation of RNA metabolic process	10	0.679743	0.993344
BP	GO:0031324	negative regulation of cellular metabolic process	18	0.692609	0.993869
BP	GO:0000122	negative regulation of transcription from RNA polymerase II promoter	6	0.702687	0.994514
BP	GO:0009892	negative regulation of metabolic process	19	0.734178	0.99583
BP	GO:0010558	negative regulation of macromolecule biosynthetic process	11	0.749335	0.996527
BP	GO:0045934	negative regulation of nucleobase-containing compound metabolic process	10	0.786717	0.997865
BP	GO:0031327	negative regulation of cellular biosynthetic process	11	0.789855	0.99795
BP	GO:2000113	negative regulation of cellular macromolecule biosynthetic process	10	0.804154	0.9983
BP	GO:0009890	negative regulation of biosynthetic process	11	0.809507	0.998446
BP	GO:0051172	negative regulation of nitrogen compound metabolic process	11	0.815551	0.998565
BP	GO:0010629	negative regulation of gene expression	11	0.828916	0.998896
Cluster 23 (ES: 1.0)
BP	GO:0044708	single-organism behavior	11	0.00525898	0.30297
BP	GO:0007612	learning	5	0.040796	0.629042
BP	GO:0007611	learning or memory	5	0.162857	0.835135
BP	GO:0050890	cognition	5	0.20815	0.866784
BP	GO:0050877	neurological system process	12	0.942351	0.999967
Cluster 24 (ES: 1.0)
BP	GO:0046903	secretion	16	0.0211192	0.501305
BP	GO:0032940	secretion by cell	13	0.0625301	0.702077
BP	GO:0051046	regulation of secretion	11	0.0701894	0.723494
BP	GO:0051049	regulation of transport	20	0.12104	0.806602
BP	GO:1903530	regulation of secretion by cell	9	0.18151	0.840248
BP	GO:0051050	positive regulation of transport	10	0.386549	0.953189
Cluster 25 (ES: 1.0)
KEGG	mmu04916	Melanogenesis	4	0.0287414	0.976762
KEGG	mmu05205	Proteoglycans in cancer	4	0.156096	0.912193
KEGG	mmu04310	Wnt signaling pathway	3	0.24549	0.911301

## Sheet: Table C
Table C. Extended list of enriched Gene Ontology (GO) terms among genes differentially expressed between control and activity genotype selected mice in the cerebellum using GSEA.
Name	Gene Count	NES	P-value	FDR P-value
Over-expressed in CeCo-CeSe
kegg oxidative phosphorylation	99	2.5142	0	0
oxidative phosphorylation	73	2.35505	0	0
kegg ribosome	82	2.34091	0	0
establishment of protein localization to endoplasmic reticulum	98	2.28052	0	0.000307469
cellular respiration	127	2.28714	0	0.000368963
electron transport chain	83	2.31476	0	0.000461203
structural constituent of ribosome	190	2.22091	0	0.000926824
protein localization to endoplasmic reticulum	114	2.17026	0	0.00216484
nadh dehydrogenase activity	35	2.17547	0	0.00220208
kegg parkinsons disease	101	2.16445	0	0.00222518
oxidoreductase activity acting on a heme group of donors	21	2.15953	0	0.00244492
nucleoside triphosphate metabolic process	182	2.13368	0	0.00349079
mitochondrial electron transport nadh to ubiquinone	40	2.11153	0	0.0050849
hydrogen ion transmembrane transporter activity	67	2.07461	0	0.00877593
mitochondrial electron transport cytochrome c to oxygen	15	2.06067	0.00191939	0.0109031
kegg cardiac muscle contraction	57	2.04587	0	0.0117505
energy derivation by oxidation of organic compounds	181	2.04602	0	0.0124281
nucleoside monophosphate metabolic process	192	2.03917	0	0.0128039
mitochondrial transmembrane transport	47	1.98832	0	0.0242631
oxidoreductase activity	441	1.97374	0	0.0273921
electron carrier activity	85	1.96514	0	0.0296811
translational initiation	119	1.95046	0	0.0342442
oxidoreductase activity acting on peroxide as acceptor	24	1.90141	0.00192308	0.0514498
hydrogen ion transmembrane transport	72	1.90211	0	0.0530728
mitochondrial atp synthesis coupled proton transport	16	1.9093	0	0.0549497
mitochondrial respiratory chain complex i assembly	45	1.90241	0	0.0549711
generation of precursor metabolites and energy	235	1.90363	0	0.0566011
nadh dehydrogenase complex assembly	45	1.88835	0	0.0577246
mitochondrial transport	144	1.87455	0	0.05955
kegg huntingtons disease	146	1.8749	0	0.0613198
mitochondrial respiratory chain complex i biogenesis	45	1.87935	0	0.0620894
unfolded protein binding	75	1.87532	0	0.0629317
oxidation reduction process	587	1.86727	0	0.063294
protein folding	169	1.8594	0	0.0670712
atp synthesis coupled proton transport	19	1.85348	0.00190476	0.0695585
neuron projection regeneration	26	1.84008	0.00378072	0.0782648
mitochondrial translation	99	1.83285	0	0.0824417
embryo implantation	24	1.8247	0.00582524	0.0874705
atp biosynthetic process	26	1.82036	0.00189394	0.0893239
translational termination	88	1.81809	0	0.0893739
energy coupled proton transport down electrochemical gradient	19	1.80171	0.00623701	0.10358
nuclear transcribed mrna catabolic process nonsense mediated decay	109	1.79386	0	0.107543
negative regulation of endoplasmic reticulum stress induced intrinsic apoptotic signaling pathway	15	1.77917	0.00925926	0.111725
de novo protein folding	17	1.78783	0.00571429	0.11181
phenol containing compound biosynthetic process	16	1.78046	0.0039604	0.112478
aspartate family amino acid biosynthetic process	17	1.78259	0.00568182	0.112539
kegg alzheimers disease	138	1.78455	0	0.1131
oxidoreductase activity acting on nad p h quinone or similar compound as acceptor	43	1.76953	0	0.120614
regulation of endoplasmic reticulum stress induced intrinsic apoptotic signaling pathway	26	1.76385	0.00735294	0.122663
kegg proteasome	40	1.76513	0.00592885	0.123665
kegg starch and sucrose metabolism	18	1.75101	0.00967118	0.136512
glutathione metabolic process	40	1.74544	0.00604839	0.140856
gdp binding	42	1.74219	0.0019084	0.142873
purine containing compound metabolic process	305	1.74015	0	0.143313
antioxidant activity	41	1.72594	0.00573614	0.14724
detoxification	46	1.73281	0.0021097	0.147958
glycosyl compound metabolic process	272	1.72678	0	0.148515
protein refolding	18	1.72987	0.00956023	0.14921
regulation of mitochondrial membrane potential	43	1.73394	0.00391389	0.149271
inward rectifier potassium channel activity	17	1.72786	0.0119522	0.149535
reactive oxygen species metabolic process	69	1.71856	0	0.154629
regulation of morphogenesis of a branching structure	35	1.6992	0.00978474	0.181256
glutathione derivative biosynthetic process	15	1.69679	0.00974659	0.182341
embryonic axis specification	21	1.67775	0.0175097	0.198135
humoral immune response	42	1.67843	0.00575816	0.199527

## Sheet: Table D
Table D. Extended list of enriched Gene Ontology (GO) terms among genes differentially expressed between control and activity genotype selected mice in the striatum using GSEA.
Name	Gene Count	NES	P-value	FDR P-value
Under-expressed in StCo-StSe
positive regulation of vascular endothelial growth factor production	18	-2.1444	0	0.0358652
regulation of vascular endothelial growth factor production	20	-2.05863	0	0.0850806
Over-expressed in StCo-StSe
oxidative phosphorylation	73	2.24812	0	0.00281546
cellular respiration	129	2.16334	0	0.00419937
kegg ribosome	82	2.16537	0	0.00559915
electron transport chain	83	2.18015	0	0.00655126
establishment of protein localization to endoplasmic reticulum	98	2.01289	0	0.0382425
oxidoreductase activity acting on a heme group of donors	19	2.01572	0	0.0429025
mitochondrial electron transport cytochrome c to oxygen	15	2.02837	0	0.043974
energy derivation by oxidation of organic compounds	184	1.9744	0	0.0474367
cellular carbohydrate catabolic process	21	1.97842	0.00188324	0.0493759
electron carrier activity	83	1.98638	0	0.0497367
kegg oxidative phosphorylation	98	1.88942	0	0.102946
steroid binding	52	1.90656	0	0.103975
oxidation reduction process	592	1.91185	0	0.105015
oxidoreductase activity	441	1.8987	0	0.105332
polysaccharide catabolic process	17	1.89195	0.00389105	0.106486
glutathione metabolic process	38	1.87413	0	0.108616
fatty acid beta oxidation	42	1.85454	0	0.110904
multi organism metabolic process	128	1.87593	0	0.113018
kegg valine leucine and isoleucine degradation	40	1.86018	0	0.115331
mitochondrial electron transport nadh to ubiquinone	40	1.85552	0	0.115374
nadh dehydrogenase activity	35	1.86068	0	0.121116
fatty acyl coa binding	25	1.82747	0.00173611	0.131545
cholesterol homeostasis	28	1.83061	0	0.132344
oligodendrocyte differentiation	55	1.81944	0	0.132355
axon ensheathment	76	1.8231	0	0.132522
structural constituent of ribosome	188	1.81496	0	0.133109
sterol homeostasis	28	1.83193	0.00179211	0.136489
kegg other glycan degradation	15	1.79653	0.0104712	0.149994
kegg parkinsons disease	99	1.79998	0	0.150042
alcohol binding	60	1.79265	0	0.151234
lipid homeostasis	65	1.78488	0	0.154032
ensheathment of neurons	76	1.78771	0	0.154506
nucleoside triphosphate metabolic process	187	1.75001	0	0.188544
generation of precursor metabolites and energy	241	1.75695	0	0.189787
nuclear transcribed mrna catabolic process nonsense mediated decay	109	1.75045	0	0.192912
branched chain amino acid metabolic process	22	1.76104	0.00559702	0.192962
necroptotic process	15	1.75779	0.0144665	0.193526
kegg propanoate metabolism	28	1.75135	0.00711744	0.195884

## Sheet: Table E
Table E. Extended list of genes exhibiting activity genotype main effect.
Gene symbol	description	logFC(control versus selected)	P-value	FDR P-value
5830417I10Rik		-2.80111	1.39e-16	1.06e-12
Plac1l		8.76447	5.82e-16	2.95e-12
Zfp33b	LOW QUALITY PROTEIN: zinc finger protein 431-like	-4.46264	9.9e-16	3.76e-12
Morn2	MORN repeat-containing protein 2	-2.13418	6.73e-15	2.05e-11
Ms4a2	high affinity immunoglobulin epsilon receptor subunit beta isoform c	8.20486	2e-14	4.25e-11
4930412C18Rik		2.89849	2.24e-14	4.25e-11
Cox7b	cytochrome c oxidase subunit 7B, mitochondrial precursor	-1.14595	4.3e-14	6.54e-11
Ccl28	C-C motif chemokine 28 isoform X3	3.14216	2.08e-13	2.88e-10
1700030C10Rik		-5.54279	3.98e-13	5.05e-10
5031434O11Rik		5.33647	4.82e-13	5.64e-10
Gm1976		-1.90335	1.15e-12	1.25e-09
Hist1h2al		5.06105	1.25e-12	1.26e-09
Gm9292		3.55288	1.33e-12	1.26e-09
Cml2		-3.22603	8.2e-12	7.33e-09
Adi1	1,2-dihydroxy-3-keto-5-methylthiopentene dioxygenase	-1.0828	1.21e-11	9.67e-09
Gm4419		3.21072	1.35e-11	1.01e-08
Gm17748		-5.31311	1.39e-11	1.01e-08
Arhgap8	rho GTPase-activating protein 8 isoform X2	-5.12564	2.44e-11	1.61e-08
Obox6	oocyte specific homeobox 6 isoform X1	6.44598	3.2e-11	2.03e-08
Ms4a3	membrane-spanning 4-domains subfamily A member 3	8.15644	3.52e-11	2.14e-08
Stom	erythrocyte band 7 integral membrane protein	-1.31465	4.79e-11	2.7e-08
Cyp11a1	cholesterol side-chain cleavage enzyme, mitochondrial isoform X1	-5.28788	5.18e-11	2.82e-08
A330076C08Rik		-4.7799	5.85e-11	3.07e-08
Proca1	protein PROCA1 isoform X2	1.29457	7.09e-11	3.59e-08
Psmc3ip	homologous-pairing protein 2 homolog isoform X1	-2.31151	9.97e-11	4.89e-08
Lipo2	lipase, member O2 isoform X3	4.29576	1.76e-10	8.35e-08
Oosp1	oocyte-secreted protein 1 precursor	7.74005	2.07e-10	9.55e-08
A630081J09Rik		3.63507	2.45e-10	1.1e-07
Gbp11		2.20887	5.22e-10	2.02e-07
Pkd2l1	polycystic kidney disease 2-like 1 protein isoform X1	2.90871	5.32e-10	2.02e-07
1700071M16Rik		1.45016	7.06e-10	2.56e-07
Tlr1	toll-like receptor 1 isoform X1	2.27226	1.74e-09	5.39e-07
Gm4983		1.12647	4.38e-09	1.16e-06
Myoc	myocilin precursor	2.38482	4.44e-09	1.16e-06
6330549D23Rik		-1.726	7.91e-09	1.88e-06
Gstm6	glutathione S-transferase Mu 6 isoform X2	-1.58336	1.27e-08	2.84e-06
1200009I06Rik		-1.42207	1.71e-08	3.61e-06
5730507C01Rik	zinc finger protein-like isoform 1	-2.65086	1.92e-08	3.95e-06
Gm19960		-1.80463	2.57e-08	5.01e-06
Hebp2	heme-binding protein 2	-1.20226	2.85e-08	5.42e-06
Fas	tumor necrosis factor receptor superfamily member 6 isoform X1	-1.58077	2.89e-08	5.43e-06
Ush1g	Usher syndrome type-1G protein homolog	1.61885	3.21e-08	5.88e-06
Spp1	osteopontin isoform 3 precursor	-1.68091	4.33e-08	7.65e-06
Slc37a1	glucose-6-phosphate exchanger SLC37A1 isoform X3	-1.83476	5.36e-08	9.19e-06
Gm9199		2.66347	5.37e-08	9.19e-06
BC005512		-1.23618	5.38e-08	9.19e-06
Gbp10	guanylate-binding protein 10	3.89355	6.24e-08	1.02e-05
Scd4	acyl-CoA desaturase 4	-2.54195	6.36e-08	1.03e-05
Gm17315		1.16184	6.84e-08	1.08e-05
Arntl2	aryl hydrocarbon receptor nuclear translocator-like protein 2 isoform 4	1.83168	8.45e-08	1.26e-05
Cxcr4	C-X-C chemokine receptor type 4 isoform X2	-1.06044	1.44e-07	1.99e-05
Gif	gastric intrinsic factor precursor	8.25088	1.49e-07	2.02e-05
Cyp2j12	cytochrome P450, family 2, subfamily j, polypeptide 12, pseudogene isoform X1	-1.5633	1.77e-07	2.35e-05
Ifit2	interferon-induced protein with tetratricopeptide repeats 2 isoform X1	1.20415	2.34e-07	3e-05
D230004N17Rik		-1.72009	2.86e-07	3.56e-05
9930005F22Rik		-1.04998	2.94e-07	3.64e-05
Il7r	interleukin-7 receptor subunit alpha isoform X1	1.46621	3.15e-07	3.86e-05
Acaa1b	3-ketoacyl-CoA thiolase B, peroxisomal isoform X3	-1.58623	3.78e-07	4.5e-05
Bspry	B box and SPRY domain-containing protein isoform X1	-1.217	4.58e-07	5.41e-05
Krt12	keratin, type I cytoskeletal 12	-4.44308	5.93e-07	6.49e-05
Tbata	protein TBATA isoform 5	1.21488	6.3e-07	6.79e-05
Dnahc7b		1.11823	6.35e-07	6.8e-05
Gm9158		5.83428	7.94e-07	7.95e-05
Iigp1	interferon-inducible GTPase 1 isoform X1	1.82092	8.72e-07	8.46e-05
Rsph1	radial spoke head 1 homolog	-1.64437	1.11e-06	0.00010337
Slc37a2	glucose-6-phosphate exchanger SLC37A2 isoform 1	1.88896	1.76e-06	0.000147686
Fcrls	Fc receptor-like S, scavenger receptor precursor	-1.46431	3.41e-06	0.000268534
Ttc30a2	tetratricopeptide repeat protein 30A2	1.50939	3.45e-06	0.000270513
Pttg1	securin isoform 2	1.23008	3.9e-06	0.000298097
LOC100861936		-1.04276	4e-06	0.000302944
Gm266	uncharacterized protein LOC212539	-1.80418	5.76e-06	0.000407079
Ltbp2	latent-transforming growth factor beta-binding protein 2 isoform X2	1.32457	6.06e-06	0.000421135
Tlr6	toll-like receptor 6 isoform X1	1.45726	7.1e-06	0.00048201
Gpr15	G-protein coupled receptor 15	-1.29332	8.03e-06	0.000526285
C3ar1	C3a anaphylatoxin chemotactic receptor	1.29179	8.4e-06	0.00053938
Rnase1	ribonuclease pancreatic precursor	-1.68742	1.05e-05	0.000651827
Sec31b	protein transport protein Sec31B	1.11976	1.06e-05	0.000654642
Aldh1a7	aldehyde dehydrogenase, cytosolic 1	-1.29129	1.11e-05	0.000676017
8430408G22Rik	protein DEPP	-1.24992	1.54e-05	0.000869788
A730098P11Rik		3.16838	1.63e-05	0.000917326
Gm10020		-2.25279	1.82e-05	0.000987634
5330437I02Rik		2.3628	1.93e-05	0.00103911
Sycp1	synaptonemal complex protein 1 isoform X1	-3.27719	1.93e-05	0.00103918
LOC100862167		-1.21935	2.43e-05	0.00123935
Acad12	acyl-Coenzyme A dehydrogenase family, member 10-like	-1.18758	2.65e-05	0.00132797
LOC100862190		-1.10595	2.98e-05	0.00144954
Mcm6	DNA replication licensing factor MCM6 isoform 2	1.47217	3.72e-05	0.00171179
1810020O05Rik		1.47833	4.38e-05	0.0019261
Lrat	lecithin retinol acyltransferase	3.53781	4.75e-05	0.00206444
Gm19618		1.70442	5.13e-05	0.0022047
2900052N01Rik		-1.06208	7.41e-05	0.00293382
A330017A19Rik		-1.15296	7.86e-05	0.003091
Alpk1	alpha-protein kinase 1 isoform X5	1.42972	9.66e-05	0.0037002
Il3ra	interleukin-3 receptor subunit alpha isoform X14	-1.23998	0.000103995	0.00390636
Gbp4	macrophage activation 2 isoform X3	1.12981	0.000109322	0.00401717
Mybpc3	myosin-binding protein C, cardiac-type isoform X2	1.07197	0.000119969	0.00429433
Il1a	interleukin-1 alpha isoform X2	1.0057	0.000123995	0.00440071
Itgal	integrin alpha-L isoform X1	1.11736	0.000123996	0.00440071
Gm14399		1.40705	0.000159456	0.0052965
Rbm46	probable RNA-binding protein 46	2.65523	0.000163926	0.00538618
Gm3893		1.06554	0.000186094	0.00580132
Nt5dc3	5\'-nucleotidase domain-containing protein 3 isoform X1	-1.29326	0.000194744	0.00598766
B230217O12Rik		1.09672	0.000229491	0.00676598
H2-Ab1	histocompatibility 2, class II antigen A, beta 1 precursor	1.2403	0.00025599	0.00733405
Padi4	protein-arginine deiminase type-4 isoform X1	-3.22741	0.000302358	0.0081412
Ubb	polyubiquitin-B	-1.10818	0.000305755	0.00821812
Cyp3a13	cytochrome P450 3A13	1.21883	0.000338179	0.0088702
Shox2	short stature homeobox protein 2 isoform X1	-5.33662	0.000361438	0.00917802
Neurog2	neurogenin-2	1.1555	0.000368253	0.00925988
2610018G03Rik		-1.17747	0.000371668	0.00933034
Lhx1	LIM/homeobox protein Lhx1	-1.01621	0.000382015	0.00946244
Il20ra	interleukin-20 receptor subunit alpha isoform X2	-1.40225	0.000482657	0.0112102
Gyltl1b	LARGE xylosyl- and glucuronyltransferase 2 isoform 5	1.35587	0.000657717	0.0141126
Myo15	unconventional myosin-XV isoform X9	1.34338	0.000746136	0.0152978
Gkn3	gastrokine-3 precursor	1.06348	0.000850993	0.0168061
Lhx9	LIM/homeobox protein Lhx9 isoform X2	-1.89677	0.000911924	0.0176055
G530011O06Rik		1.7126	0.00118953	0.020868
Dap	death-associated protein 1	-1.06084	0.00137315	0.0230063
Prrg4	transmembrane gamma-carboxyglutamic acid protein 4 precursor	1.03996	0.00149682	0.0243021
Eomes	eomesodermin homolog isoform 2	-1.09864	0.00155061	0.0248143
Cage1	cancer-associated gene 1 protein homolog isoform X5	1.03829	0.0017862	0.0276573
LOC100861615	alpha takusan-like	1.06073	0.00261075	0.0360411
Pkp1	plakophilin-1	2.24563	0.00639705	0.0640737
Tcf7l2	transcription factor 7-like 2 isoform X38	-1.06212	0.00672139	0.0662388
D030025P21Rik		1.20377	0.00677416	0.0665303
Sln	sarcolipin	-1.10448	0.00694258	0.0672578
Nr0b2	nuclear receptor subfamily 0 group B member 2	-1.28491	0.00760627	0.0709033
Rhcg	ammonium transporter Rh type C isoform X1	-1.53019	0.00859223	0.0760848
Trhr2	thyrotropin releasing hormone receptor 2	-1.76877	0.00935016	0.080754
H2-T10	histocompatibility 2, T region locus 10 precursor	-1.20842	0.00976408	0.0828948
Slc6a16	orphan sodium- and chloride-dependent neurotransmitter transporter NTT5	-1.1568	0.0111218	0.0891443
Arg1	arginase-1	1.73888	0.0127188	0.0978521
Dlx5	homeobox protein DLX-5 isoform 2	-1.97426	0.0140804	0.104287
Tuba1c	tubulin alpha-1C chain	-1.33269	0.0143305	0.105676
Six3	homeobox protein SIX3	-2.03293	0.0151951	0.109452
1600029O15Rik		1.61996	0.0168443	0.116638
Glp1r	glucagon-like peptide 1 receptor precursor	1.17494	0.0185465	0.124602
Tacr3	neuromedin-K receptor	-1.16388	0.0254865	0.150807
Sost	sclerostin isoform X1	-1.20025	0.027181	0.156077
Ttr	transthyretin precursor	-2.47163	0.0272814	0.156498
Slc4a1	band 3 anion transport protein	1.00898	0.0310859	0.170519
Sostdc1	sclerostin domain-containing protein 1 precursor	-1.63347	0.0327844	0.175307
Il22	interleukin-22 precursor	-1.11603	0.0358689	0.184599
Six3os1		-1.64353	0.0407396	0.198772
Gene symbol	description	logFC(control vs selection)	p-value	FDR

## Sheet: Table F
Table F. Extended list of enriched Gene Ontology (GO) terms among genes exhibiting activity genotype main effect using GSEA.
Name	Gene Count	NES	P-value	FDR P-value
Over-expressed in Control versus Selected
positive regulation of vascular endothelial growth factor production	18	2.14964	0	0.0837323
notch binding	17	2.01044	0	0.144297
mitotic recombination	35	2.01524	0	0.179905
Under-expressed in Control versus Selected
electron transport chain	83	-2.53232	0	0
cellular respiration	129	-2.5059	0	0
kegg ribosome	82	-2.48661	0	0
oxidative phosphorylation	73	-2.46678	0	0
kegg oxidative phosphorylation	101	-2.39519	0	0
establishment of protein localization to endoplasmic reticulum	98	-2.37077	0	0
electron carrier activity	86	-2.23558	0	0.000339037
oxidoreductase activity acting on a heme group of donors	22	-2.24379	0	0.000387471
energy derivation by oxidation of organic compounds	185	-2.20508	0	0.000914153
structural constituent of ribosome	190	-2.18322	0	0.0015549
protein localization to endoplasmic reticulum	114	-2.16977	0	0.00208015
kegg parkinsons disease	102	-2.13104	0	0.00426693
mitochondrial electron transport cytochrome c to oxygen	15	-2.1226	0	0.00443157
oxidoreductase activity	455	-2.07936	0	0.00946717
mitochondrial electron transport nadh to ubiquinone	40	-2.07157	0	0.0102418
nucleoside triphosphate metabolic process	187	-2.05944	0	0.0108165
nucleoside monophosphate metabolic process	196	-2.06006	0	0.011435
generation of precursor metabolites and energy	244	-2.03486	0	0.0157654
oxidation reduction process	604	-2.02971	0	0.0164782
nadh dehydrogenase activity	35	-2.02258	0.00185529	0.0173513
hydrogen ion transmembrane transporter activity	70	-2.0051	0	0.0220645
translational initiation	119	-1.97733	0	0.0301863
glutathione metabolic process	40	-1.96853	0	0.0312697
oxidoreductase activity acting on peroxide as acceptor	25	-1.95096	0	0.0348279
kegg cardiac muscle contraction	60	-1.95722	0	0.0352017
mitochondrial transmembrane transport	48	-1.95193	0	0.035779
gaba receptor binding	15	-1.93193	0.0037594	0.0428661
hydrogen ion transmembrane transport	74	-1.91799	0	0.0471237
glutathione derivative metabolic process	15	-1.91808	0.00385356	0.048741
neuron projection regeneration	28	-1.91088	0	0.0491637
glutathione derivative biosynthetic process	15	-1.89917	0	0.0537334
kegg ppar signaling pathway	41	-1.90073	0	0.0539613
mitochondrial transport	145	-1.89311	0	0.055934
nadh dehydrogenase complex assembly	45	-1.88449	0.00184162	0.0604319
nuclear transcribed mrna catabolic process nonsense mediated decay	109	-1.88258	0	0.0605386
sulfur amino acid biosynthetic process	15	-1.87489	0.00364299	0.0647483
mitochondrial respiratory chain complex i biogenesis	45	-1.87188	0	0.0653574
mitochondrial respiratory chain complex i assembly	45	-1.86333	0.0018622	0.0708487
aspartate family amino acid biosynthetic process	17	-1.85885	0.00373134	0.0721848
mitochondrial respiratory chain complex assembly	57	-1.85258	0	0.0749847
unfolded protein binding	75	-1.82133	0	0.10163
kegg fatty acid metabolism	31	-1.81348	0.00566038	0.108506
kegg valine leucine and isoleucine degradation	41	-1.80496	0.00574713	0.115063
oxidoreductase activity acting on a sulfur group of donors	36	-1.80237	0	0.115509
multi organism metabolic process	128	-1.78809	0	0.130136
kegg alzheimers disease	140	-1.78257	0.0017452	0.134124
detoxification	47	-1.77881	0.00178891	0.136378
protein targeting to membrane	144	-1.76968	0	0.137089
positive regulation of glial cell differentiation	23	-1.77575	0.00578035	0.137188
fatty acid catabolic process	58	-1.77023	0	0.139096
b cell mediated immunity	32	-1.7711	0.00180505	0.140513
axon regeneration	21	-1.76144	0.00579151	0.144952
purine containing compound metabolic process	314	-1.75163	0	0.152791
translational termination	88	-1.75217	0.00373134	0.154774
fatty acid beta oxidation	43	-1.74036	0.00910747	0.155308
glycosyl compound metabolic process	279	-1.73768	0	0.156573
antioxidant activity	42	-1.74661	0.00551471	0.157138
protein targeting to mitochondrion	43	-1.74064	0.00371747	0.157669
kegg starch and sucrose metabolism	20	-1.74072	0.00383142	0.160194
kegg huntingtons disease	148	-1.74203	0	0.161288
cellular amino acid biosynthetic process	68	-1.7313	0.00366972	0.163691
glutathione transferase activity	24	-1.72801	0.00740741	0.165796
mitochondrial translation	99	-1.72494	0	0.168058
cellular glucan metabolic process	46	-1.71723	0.00180832	0.174823
fatty acyl coa binding	25	-1.71509	0.00573614	0.175372
receptor regulator activity	30	-1.71787	0.0111317	0.176754
positive regulation of mesonephros development	16	-1.71192	0.0201613	0.17797
positive regulation of gliogenesis	35	-1.70988	0.00382409	0.1784
protein disulfide oxidoreductase activity	17	-1.69853	0.0093633	0.193714
hydrogen transport	100	-1.69658	0.00364964	0.194425
polysaccharide catabolic process	17	-1.69159	0.0254083	0.199756

## Sheet: Table G
Table G. Extended list of genes exhibiting brain region main effect.
Gene symbol	description	logFC(cerebellum vs striatum)	P-value	FDR P-value
Car8	carbonic anhydrase-related protein	7.08816	4.74e-24	3.6e-20
Homer3	homer protein homolog 3 isoform X1	5.4667	4.69e-24	3.6e-20
Cbln3	cerebellin-3 precursor	10.7919	1.08e-23	5.5e-20
Pde2a	cGMP-dependent 3\',5\'-cyclic phosphodiesterase isoform X5	-4.13744	5.71e-23	2.17e-19
Gabra6	gamma-aminobutyric acid receptor subunit alpha-6 isoform X1	11.5244	7.92e-23	2.41e-19
Ncan	neurocan core protein precursor	-3.35897	2.31e-22	5.86e-19
Kank2	KN motif and ankyrin repeat domain-containing protein 2	3.69967	5.16e-22	1.12e-18
Atp2a3	sarcoplasmic/endoplasmic reticulum calcium ATPase 3 isoform a	5.66984	7.26e-22	1.15e-18
D0H4S114		4.25437	6.66e-22	1.15e-18
Foxg1	forkhead box protein G1	-9.39795	7.56e-22	1.15e-18
Rgl3	ral guanine nucleotide dissociation stimulator-like 3 isoform X3	4.30565	1.04e-21	1.44e-18
Gm10419		-2.6864	1.45e-21	1.83e-18
Dclk3	serine/threonine-protein kinase DCLK3	-3.25397	1.7e-21	1.98e-18
Pcp2	Purkinje cell protein 2 isoform X2	10.48	2.08e-21	2.26e-18
Stk17b	serine/threonine-protein kinase 17B isoform X1	3.65302	2.26e-21	2.29e-18
Grasp	general receptor for phosphoinositides 1-associated scaffold protein isoform X1	-4.21889	3e-21	2.86e-18
Kalrn	kalirin isoform X30	-3.42068	3.88e-21	3.34e-18
Rin1	ras and Rab interactor 1 isoform X4	-5.09376	3.95e-21	3.34e-18
Pcdhgc5	protocadherin gamma-C5 precursor	-4.2887	4.8e-21	3.65e-18
Adora2a	adenosine receptor A2a isoform X2	-7.39896	4.77e-21	3.65e-18
Fat2	protocadherin Fat 2 isoform X2	11.196	5.16e-21	3.71e-18
Arhgef33	rho guanine nucleotide exchange factor 33 isoform X1	7.38163	5.37e-21	3.71e-18
Cep76	centrosomal protein of 76 kDa isoform X1	4.05435	5.85e-21	3.87e-18
Dlx6as1		-9.60048	6.16e-21	3.9e-18
Chrm4	muscarinic acetylcholine receptor M4	-5.92627	6.42e-21	3.91e-18
2010300C02Rik	uncharacterized protein KIAA1211-like homolog isoform X3	-4.0089	8.33e-21	4.88e-18
Lrrtm1	leucine-rich repeat transmembrane neuronal protein 1 isoform X1	-3.8427	9.74e-21	5.49e-18
Lmo7	LIM domain only protein 7 isoform X15	-3.47344	1.06e-20	5.76e-18
Dlx1as		-8.21464	1.23e-20	6.47e-18
Jakmip1	janus kinase and microtubule-interacting protein 1 isoform 2	-2.82139	1.36e-20	6.91e-18
Cbln1	cerebellin-1 precursor	6.39622	1.89e-20	9.26e-18
Tiam2	T-lymphoma invasion and metastasis-inducing protein 2 isoform 3	-4.28752	2.05e-20	9.44e-18
Dbpht2	DNA binding protein with his-thr domain	-5.2148	2.02e-20	9.44e-18
Rps6ka1	ribosomal protein S6 kinase alpha-1 isoform c	3.47606	2.29e-20	1.02e-17
Shf	SH2 domain-containing adapter protein F	2.73319	2.5e-20	1.06e-17
LOC100861688		-3.31316	2.43e-20	1.06e-17
Kcnh3	potassium voltage-gated channel subfamily H member 3 isoform X2	-4.60085	2.85e-20	1.17e-17
Agap2	arf-GAP with GTPase, ANK repeat and PH domain-containing protein 2 isoform X2	-2.47604	3.36e-20	1.31e-17
Sh3rf3	SH3 domain-containing RING finger protein 3 isoform X2	-3.70831	3.27e-20	1.31e-17
Pld3	phospholipase D3 isoform X3	-3.24515	3.81e-20	1.45e-17
Plk2	serine/threonine-protein kinase PLK2	-3.36982	4.03e-20	1.49e-17
Tmem132b	transmembrane protein 132B precursor	-4.15807	4.57e-20	1.64e-17
Adcy5	adenylate cyclase type 5	-4.30062	4.64e-20	1.64e-17
Cnpy1	protein canopy homolog 1	11.2101	4.78e-20	1.65e-17
Il16	pro-interleukin-16 isoform X3	6.45766	5.13e-20	1.72e-17
Mmp24	matrix metalloproteinase-24 preproprotein	2.33967	5.47e-20	1.72e-17
Arf3	ADP-ribosylation factor 3 isoform X1	-2.35564	5.76e-20	1.72e-17
Rap2b	ras-related protein Rap-2b precursor	-2.80792	5.6e-20	1.72e-17
Wipf3	WAS/WASL-interacting protein family member 3 isoform a	-3.42735	5.67e-20	1.72e-17
Pdzd2	PDZ domain-containing protein 2 isoform X7	-3.92862	5.29e-20	1.72e-17
Camk2a	calcium/calmodulin-dependent protein kinase type II subunit alpha isoform 3 precursor	-4.56053	5.72e-20	1.72e-17
Ppp1r17	protein phosphatase 1 regulatory subunit 17	8.62844	6.65e-20	1.76e-17
Gprc5c	G-protein coupled receptor family C group 5 member C isoform a precursor	5.04015	6.71e-20	1.76e-17
Sorbs2	sorbin and SH3 domain-containing protein 2 isoform X16	-2.26358	6.32e-20	1.76e-17
Pde8b	high affinity cAMP-specific and IBMX-insensitive 3\',5\'-cyclic phosphodiesterase 8B isoform 1	-2.69993	6.79e-20	1.76e-17
Klf16	Krueppel-like factor 16	-3.14485	6.42e-20	1.76e-17
Lzts1	leucine zipper putative tumor suppressor 1 isoform X1	-4.78333	6.18e-20	1.76e-17
Neurl1b	E3 ubiquitin-protein ligase NEURL1B	-5.88521	6.81e-20	1.76e-17
Drd1a		-8.75748	6.54e-20	1.76e-17
Erc2	ERC protein 2 isoform X23	-2.67297	7.24e-20	1.78e-17
Celf5	CUGBP Elav-like family member 5 isoform 3	-2.91203	7.04e-20	1.78e-17
Prkar2b	cAMP-dependent protein kinase type II-beta regulatory subunit	-3.47253	7.13e-20	1.78e-17
1500016L03Rik		7.42162	7.44e-20	1.8e-17
Il20rb	interleukin-20 receptor subunit beta precursor	8.60799	7.76e-20	1.82e-17
Akap5	A-kinase anchor protein 5	-5.22491	7.76e-20	1.82e-17
Sh3kbp1	SH3 domain-containing kinase-binding protein 1 isoform 4	-2.38444	8.25e-20	1.87e-17
5330417C22Rik	UPF0577 protein KIAA1324 isoform X3	-3.84008	8.18e-20	1.87e-17
Inf2	inverted formin-2 isoform X1	-3.79088	8.76e-20	1.96e-17
Mast3	microtubule-associated serine/threonine-protein kinase 3 isoform X13	-2.79645	1.07e-19	2.36e-17
Kcnh4	potassium voltage-gated channel subfamily H member 4 isoform X1	-6.49622	1.12e-19	2.42e-17
Wdr17	WD repeat-containing protein 17 isoform X7	-3.08415	1.33e-19	2.85e-17
Syngap1	ras/Rap GTPase-activating protein SynGAP isoform X12	-2.00125	1.4e-19	2.96e-17
Barhl1	barH-like 1 homeobox protein isoform X1	8.79662	1.45e-19	3.03e-17
Neto1	neuropilin and tolloid-like protein 1 isoform X2	-5.8155	1.57e-19	3.22e-17
Gng7	guanine nucleotide-binding protein G(I)/G(S)/G(O) subunit gamma-7	-5.68041	1.69e-19	3.44e-17
Prickle2	prickle-like protein 2 isoform X1	-2.65552	1.77e-19	3.5e-17
Lrrc10b	leucine-rich repeat-containing protein 10B	-7.94627	1.77e-19	3.5e-17
Dao	D-amino-acid oxidase isoform 2	9.14708	1.91e-19	3.53e-17
Slc1a6	excitatory amino acid transporter 4 isoform X1	4.41652	1.89e-19	3.53e-17
Sipa1l1	signal-induced proliferation-associated 1-like protein 1 isoform X6	-2.58017	1.82e-19	3.53e-17
Phactr1	phosphatase and actin regulator 1 isoform 3	-3.61893	1.86e-19	3.53e-17
Cacng3	voltage-dependent calcium channel gamma-3 subunit	-3.99559	1.93e-19	3.53e-17
Mchr1	melanin-concentrating hormone receptor 1	-6.02474	1.86e-19	3.53e-17
AI118078		3.82233	2.22e-19	3.99e-17
Slc1a1	excitatory amino acid transporter 3	-2.10345	2.26e-19	3.99e-17
Kcnf1	potassium voltage-gated channel subfamily F member 1	-7.32789	2.25e-19	3.99e-17
Rgs14	regulator of G-protein signaling 14	-8.42496	2.28e-19	3.99e-17
Mkl2	MKL/myocardin-like protein 2 isoform 1	-2.63408	2.36e-19	4.08e-17
Pcdh10	protocadherin-10 isoform 3 precursor	-2.90298	2.46e-19	4.21e-17
Icmt	protein-S-isoprenylcysteine O-methyltransferase	2.30093	2.53e-19	4.24e-17
Cecr6	cat eye syndrome critical region protein 6 homolog	-3.35227	2.54e-19	4.24e-17
Elfn2	protein phosphatase 1 regulatory subunit 29 precursor	-3.15672	2.67e-19	4.41e-17
Tspan9	tetraspanin-9 isoform X4	3.07538	2.75e-19	4.45e-17
Aldh1a1	retinal dehydrogenase 1	2.99652	2.75e-19	4.45e-17
Dbn1	drebrin isoform 1	-2.92937	2.95e-19	4.73e-17
Chn1	N-chimaerin isoform X3	-3.0939	3e-19	4.75e-17
Inpp5a	type I inositol 1,4,5-trisphosphate 5-phosphatase isoform X2	2.39614	3.09e-19	4.84e-17
Rgl1	ral guanine nucleotide dissociation stimulator-like 1 isoform X1	-2.05763	3.15e-19	4.89e-17
Crym	ketimine reductase mu-crystallin	-9.14322	3.27e-19	4.97e-17
Arx	homeobox protein ARX	-9.29285	3.23e-19	4.97e-17
Crtam	cytotoxic and regulatory T-cell molecule isoform 1 precursor	10.324	3.65e-19	5.5e-17
Chst1	carbohydrate sulfotransferase 1 isoform X1	-3.28051	3.83e-19	5.66e-17
Ptpn5	tyrosine-protein phosphatase non-receptor type 5 isoform X1	-4.90381	3.87e-19	5.66e-17
Lhx6	LIM/homeobox protein Lhx6 isoform X1	-7.25442	3.83e-19	5.66e-17
Fzd1	frizzled-1 precursor	2.81068	4.32e-19	6.2e-17
Kcnj4	inward rectifier potassium channel 4	-8.02612	4.32e-19	6.2e-17
Rnf182	E3 ubiquitin-protein ligase RNF182	2.7905	4.45e-19	6.33e-17
Pdyn	proenkephalin-B preproprotein	-8.19031	4.49e-19	6.33e-17
Snrk	SNF-related serine/threonine-protein kinase isoform X1	2.23201	4.55e-19	6.36e-17
Arnt2	aryl hydrocarbon receptor nuclear translocator 2 isoform X5	-2.23719	4.62e-19	6.38e-17
Grid2	glutamate receptor ionotropic, delta-2 isoform X1	3.23649	5.41e-19	7.33e-17
Appl2	DCC-interacting protein 13-beta isoform X1	2.6338	5.39e-19	7.33e-17
Creg1	protein CREG1 isoform X1	1.9471	5.49e-19	7.33e-17
Actn2	alpha-actinin-2 isoform X1	-6.38741	5.45e-19	7.33e-17
Gpr83	probable G-protein coupled receptor 83 isoform X1	-6.00953	5.62e-19	7.44e-17
Gm2694		6.11018	5.86e-19	7.66e-17
Chd3	chromodomain-helicase-DNA-binding protein 3 isoform X10	-1.82339	5.92e-19	7.66e-17
Slc35f1	solute carrier family 35 member F1	-2.35553	5.94e-19	7.66e-17
Lnx2	ligand of Numb protein X 2 isoform X1	2.88081	6.03e-19	7.71e-17
Tanc2	protein TANC2 isoform X8	-2.74287	6.17e-19	7.76e-17
Tmem158	transmembrane protein 158 precursor	-4.37693	6.17e-19	7.76e-17
Dusp5	dual specificity protein phosphatase 5	4.17976	6.41e-19	7.98e-17
Sorcs2	VPS10 domain-containing receptor SorCS2 precursor	-3.2072	6.45e-19	7.98e-17
6430571L13Rik	uncharacterized protein C3orf18 homolog	3.50626	6.53e-19	8.01e-17
Arhgap33	rho GTPase-activating protein 33 isoform X4	-4.03025	6.96e-19	8.47e-17
Chat	choline O-acetyltransferase	-8.20743	7.09e-19	8.56e-17
AI593442	uncharacterized protein C11orf87 homolog precursor	-2.73067	7.2e-19	8.63e-17
Pax6	paired box protein Pax-6 isoform 3	3.5102	7.8e-19	9.28e-17
Pde1b	calcium/calmodulin-dependent 3\',5\'-cyclic nucleotide phosphodiesterase 1B isoform 2	-5.18741	8.39e-19	9.89e-17
Plekhg5	pleckstrin homology domain-containing family G member 5	-2.87526	8.53e-19	9.98e-17
Rimbp2	RIMS-binding protein 2 isoform 2	-3.98802	8.77e-19	1.02e-16
Slc35d3	solute carrier family 35 member D3 isoform X1	-6.1518	8.93e-19	1.03e-16
Gm15577		9.25821	9.27e-19	1.06e-16
Stap2	signal-transducing adaptor protein 2 isoform X1	4.5295	9.75e-19	1.11e-16
Smarcd2	SWI/SNF-related matrix-associated actin-dependent regulator of chromatin subfamily D member 2 isoform 1	2.46846	1.03e-18	1.16e-16
Gm10190		4.50873	1.11e-18	1.21e-16
Megf11	multiple epidermal growth factor-like domains protein 11 isoform X3	3.12834	1.09e-18	1.21e-16
Cdk5r1	cyclin-dependent kinase 5 activator 1	-1.79093	1.1e-18	1.21e-16
Sgsm2	small G protein signaling modulator 2 isoform X5	-2.15243	1.09e-18	1.21e-16
Gng13	guanine nucleotide-binding protein G(I)/G(S)/G(O) subunit gamma-13 isoform X1	3.26965	1.34e-18	1.45e-16
Ptpro	receptor-type tyrosine-protein phosphatase O isoform 4	-3.38933	1.42e-18	1.53e-16
Fam65b	protein FAM65B isoform 4	-3.08156	1.51e-18	1.62e-16
Als2	alsin isoform 2	2.54452	1.58e-18	1.68e-16
Rasgrp1	RAS guanyl-releasing protein 1	-3.70259	1.66e-18	1.75e-16
Hes3	transcription factor HES-3 isoform X3	8.14521	1.71e-18	1.79e-16
Synpo	synaptopodin isoform B	-3.86286	1.79e-18	1.87e-16
Fgf7	fibroblast growth factor 7 precursor	6.99186	1.91e-18	1.98e-16
Rnf157	RING finger protein 157 isoform X1	-1.96168	1.96e-18	2e-16
Cacnb1	voltage-dependent L-type calcium channel subunit beta-1 isoform D	-2.94585	1.95e-18	2e-16
Gm19410-2		-7.88653	2.01e-18	2.03e-16
Ptprr	receptor-type tyrosine-protein phosphatase R isoform c	2.33281	2.02e-18	2.04e-16
Ptprv	receptor-type tyrosine-protein phosphatase V precursor	-6.83471	2.04e-18	2.04e-16
Astn1	astrotactin-1 isoform 2 precursor	-2.10171	2.06e-18	2.05e-16
4933407C03Rik		-1.96933	2.13e-18	2.11e-16
Ankrd6	ankyrin repeat domain-containing protein 6 isoform X1	-2.17265	2.31e-18	2.23e-16
Smpd3	sphingomyelin phosphodiesterase 3 isoform X1	-3.18383	2.27e-18	2.23e-16
Ppp1r1b	protein phosphatase 1 regulatory subunit 1B isoform 2	-3.4322	2.29e-18	2.23e-16
Chrm1	muscarinic acetylcholine receptor M1	-8.13813	2.33e-18	2.24e-16
Prr7	proline-rich protein 7	-4.59391	2.46e-18	2.36e-16
Sbk1	serine/threonine-protein kinase SBK1	2.10159	2.51e-18	2.39e-16
Chd5	chromodomain-helicase-DNA-binding protein 5 isoform X8	-2.90057	2.53e-18	2.39e-16
Neurod1	neurogenic differentiation factor 1	7.04206	2.57e-18	2.41e-16
Rgs12	regulator of G-protein signaling 12 isoform B	-2.414	2.62e-18	2.44e-16
Gria4	glutamate receptor 4 isoform 3 precursor	2.69941	2.79e-18	2.59e-16
B3gnt5	lactosylceramide 1,3-N-acetyl-beta-D-glucosaminyltransferase	4.64864	3.02e-18	2.78e-16
Khnyn	protein KHNYN isoform X1	2.44729	3.08e-18	2.82e-16
Pak3	serine/threonine-protein kinase PAK 3 isoform D	-1.92765	3.13e-18	2.85e-16
Tfap2a	transcription factor AP-2-alpha isoform X1	6.77399	3.21e-18	2.87e-16
Syt9	synaptotagmin-9	2.97152	3.23e-18	2.87e-16
Klhl29	kelch-like protein 29	-1.69066	3.2e-18	2.87e-16
Dlx6	homeobox protein DLX-6	-9.19113	3.18e-18	2.87e-16
Fam171a1	protein FAM171A1 isoform X4	-1.88132	3.29e-18	2.91e-16
Cx3cl1	fractalkine precursor	-3.53606	3.38e-18	2.97e-16
Isl1	insulin gene enhancer protein ISL-1 isoform X2	-9.00501	3.68e-18	3.22e-16
Epha4	ephrin type-A receptor 4 isoform X1	-2.88971	3.92e-18	3.38e-16
Arpp21	cAMP-regulated phosphoprotein 21 isoform X25	-3.79772	3.9e-18	3.38e-16
Slc22a4	solute carrier family 22 member 4 isoform X2	3.8209	3.95e-18	3.39e-16
Bcl2l15	bcl-2-like protein 15 isoform 1	5.82018	3.99e-18	3.41e-16
St6galnac5	alpha-N-acetylgalactosaminide alpha-2,6-sialyltransferase 5	-4.35978	4.09e-18	3.47e-16
Abr	active breakpoint cluster region-related protein isoform 2	-1.66048	4.12e-18	3.48e-16
AI848285		3.60711	4.18e-18	3.49e-16
Tmem229b	transmembrane protein 229B isoform X1	1.97595	4.18e-18	3.49e-16
Ak5	adenylate kinase isoenzyme 5 isoform X3	-3.97256	4.23e-18	3.52e-16
Slitrk5	SLIT and NTRK-like protein 5 isoform X2	-2.22745	4.52e-18	3.74e-16
Gpr88	probable G-protein coupled receptor 88	-8.95557	4.59e-18	3.77e-16
Kcnk10	potassium channel subfamily K member 10 isoform 4	3.19952	4.75e-18	3.89e-16
Ddx49	probable ATP-dependent RNA helicase DDX49	1.98661	4.97e-18	4.02e-16
Bcl11a	B-cell lymphoma/leukemia 11A isoform X4	-2.82483	4.96e-18	4.02e-16
Cd4	T-cell surface glycoprotein CD4 isoform X1	-7.6725	5.06e-18	4.07e-16
Rab27b	ras-related protein Rab-27B isoform 2	-2.78799	5.22e-18	4.18e-16
Aqp6	aquaporin-6 isoform X1	7.72815	5.29e-18	4.19e-16
Ccdc28b	coiled-coil domain-containing protein 28B	2.04919	5.28e-18	4.19e-16
Prkch	protein kinase C eta type isoform 2	-4.29842	5.78e-18	4.55e-16
Pmepa1	protein TMEPAI	-2.6688	6.5e-18	5.1e-16
Kit	mast/stem cell growth factor receptor Kit isoform X1	2.21085	6.68e-18	5.21e-16
Lhx1	LIM/homeobox protein Lhx1	7.3616	6.77e-18	5.24e-16
6430573F11Rik	probable tRNA methyltransferase 9-like protein isoform X3	3.23565	6.78e-18	5.24e-16
Kcna5	potassium voltage-gated channel subfamily A member 5	-6.19796	6.86e-18	5.27e-16
Pax2	paired box protein Pax-2	6.99502	6.93e-18	5.3e-16
D3Bwg0562e		-2.50201	7.21e-18	5.49e-16
Prosapip1		-1.85311	7.85e-18	5.94e-16
Dpf3	zinc finger protein DPF3 isoform 3	3.69141	8.05e-18	6.06e-16
Acpl2		2.34954	8.08e-18	6.06e-16
1700024F20Rik		-3.98963	8.19e-18	6.11e-16
Lmo4	LIM domain transcription factor LMO4	-2.63592	8.3e-18	6.14e-16
Serpina9	serpin A9 isoform X1	-5.84541	8.32e-18	6.14e-16
Ctxn1	cortexin-1	-6.31167	8.72e-18	6.41e-16
Nrk	nik-related protein kinase isoform X1	9.27639	9.24e-18	6.76e-16
Pam	peptidyl-glycine alpha-amidating monooxygenase isoform X9	-2.22616	9.29e-18	6.77e-16
Nkain2	sodium/potassium-transporting ATPase subunit beta-1-interacting protein 2 short isoform	-2.80912	9.71e-18	7e-16
Egr3	early growth response protein 3 isoform 3	-7.98018	9.71e-18	7e-16
Cep72	centrosomal protein of 72 kDa isoform X5	3.24825	9.79e-18	7.03e-16
Skor2	SKI family transcriptional corepressor 2 isoform X1	8.65488	9.94e-18	7.1e-16
Inadl	inaD-like protein isoform X7	4.08952	1e-17	7.11e-16
Lpl	lipoprotein lipase precursor	-6.05945	1.03e-17	7.26e-16
Sepn1	selenoprotein N precursor	1.69897	1.04e-17	7.31e-16
Extl1	exostosin-like 1	-3.23902	1.08e-17	7.59e-16
Hpca	neuron-specific calcium-binding protein hippocalcin isoform X1	-3.93329	1.11e-17	7.73e-16
Csf1r	macrophage colony-stimulating factor 1 receptor precursor	-2.07618	1.13e-17	7.83e-16
Rnf165	E3 ubiquitin-protein ligase RNF165	-2.39616	1.16e-17	7.95e-16
Dlx1	homeobox protein DLX-1	-8.44552	1.15e-17	7.95e-16
Fam84a	protein FAM84A	-1.45942	1.17e-17	7.98e-16
Hrh3	histamine H3 receptor isoform X1	-3.6888	1.17e-17	7.98e-16
Abhd16a	protein ABHD16A isoform X2	1.50311	1.24e-17	8.44e-16
Fam63a	protein FAM63A isoform X2	1.9724	1.27e-17	8.53e-16
Morn4	MORN repeat-containing protein 4	-1.4644	1.26e-17	8.53e-16
Tmem132d	transmembrane protein 132D precursor	-3.90373	1.27e-17	8.53e-16
Rerg	ras-related and estrogen-regulated growth inhibitor isoform a	-3.73538	1.35e-17	9.01e-16
Pnma2	paraneoplastic antigen Ma2 homolog isoform X1	-3.33286	1.36e-17	9.04e-16
Dlgap3	disks large-associated protein 3 isoform X3	-2.30318	1.42e-17	9.33e-16
Cntnap3	contactin-associated protein-like 3 isoform X1	-7.31209	1.41e-17	9.33e-16
Pkp3	plakophilin-3 isoform X1	9.43934	1.44e-17	9.45e-16
Lin7a	protein lin-7 homolog A isoform 2	2.32169	1.48e-17	9.66e-16
Zdbf2	DBF4-type zinc finger-containing protein 2 homolog isoform 1	-3.3063	1.49e-17	9.71e-16
Begain	brain-enriched guanylate kinase-associated protein isoform X6	-2.80394	1.52e-17	9.79e-16
Alk	ALK tyrosine kinase receptor precursor	-3.96356	1.52e-17	9.79e-16
Tlx3	T-cell leukemia homeobox protein 3	9.48964	1.57e-17	9.85e-16
Trim67	tripartite motif-containing protein 67 isoform X1	3.8804	1.57e-17	9.85e-16
Mtss1	metastasis suppressor protein 1 isoform X15	2.19831	1.57e-17	9.85e-16
Sept4	septin-4 isoform X4	1.7678	1.55e-17	9.85e-16
Pitpnm2	membrane-associated phosphatidylinositol transfer protein 2 isoform X1	-1.97391	1.55e-17	9.85e-16
Mmd	monocyte to macrophage differentiation factor	-2.96007	1.54e-17	9.85e-16
Gm1043	uncharacterized protein C4orf50 homolog isoform X4	-3.64051	1.57e-17	9.85e-16
Zfp385c	zinc finger protein 385C isoform X5	2.58291	1.63e-17	1.02e-15
LOC100862347		-2.3417	1.68e-17	1.05e-15
Pxn	paxillin isoform X2	2.10863	1.74e-17	1.08e-15
Rxrg	retinoic acid receptor RXR-gamma isoform 2	-7.53009	1.75e-17	1.08e-15
Cyp46a1	cholesterol 24-hydroxylase isoform X1	-2.9082	1.82e-17	1.11e-15
Trim62	E3 ubiquitin-protein ligase TRIM62	2.57267	1.84e-17	1.12e-15
Scn3b	sodium channel subunit beta-3 isoform b	-5.15155	1.84e-17	1.12e-15
Hsd11b1	corticosteroid 11-beta-dehydrogenase isozyme 1 isoform X1	3.38196	1.89e-17	1.14e-15
En2	homeobox protein engrailed-2	6.82882	1.94e-17	1.15e-15
Grin2c	glutamate receptor ionotropic, NMDA 2C isoform X6	2.34171	1.92e-17	1.15e-15
Pcsk6	proprotein convertase subtilisin/kexin type 6 isoform 2 precursor	2.19214	1.96e-17	1.15e-15
Bcar1	breast cancer anti-estrogen resistance protein 1 isoform X1	1.67804	1.97e-17	1.15e-15
Fam49a	protein FAM49A isoform X1	-1.96533	1.96e-17	1.15e-15
Bcr	breakpoint cluster region protein isoform X2	-2.25288	1.96e-17	1.15e-15
Pou3f1	POU domain, class 3, transcription factor 1	-4.84099	1.9e-17	1.15e-15
Oprk1	kappa-type opioid receptor isoform X1	-5.81764	1.93e-17	1.15e-15
Slc5a7	high affinity choline transporter 1 isoform X2	-6.4909	1.94e-17	1.15e-15
Icam5	intercellular adhesion molecule 5 precursor	-8.05267	1.92e-17	1.15e-15
Pappa	pappalysin-1 isoform X1	3.29879	2.01e-17	1.17e-15
Fat3	protocadherin Fat 3 isoform X7	-2.15287	2.02e-17	1.17e-15
Odz4		-2.73443	2.05e-17	1.18e-15
A930024E05Rik		3.08745	2.06e-17	1.19e-15
Cdc42bpg	serine/threonine-protein kinase MRCK gamma isoform X3	3.15959	2.13e-17	1.22e-15
E130309F12Rik		-5.61093	2.15e-17	1.22e-15
Rgs4	regulator of G-protein signaling 4	-4.76939	2.18e-17	1.24e-15
Sez6	seizure protein 6 isoform X4	-2.5064	2.21e-17	1.25e-15
Oxtr	oxytocin receptor isoform X1	-4.46834	2.24e-17	1.26e-15
Arhgap32	rho GTPase-activating protein 32 isoform 2	-2.07647	2.26e-17	1.27e-15
Kcnj2	inward rectifier potassium channel 2	-3.70097	2.35e-17	1.31e-15
Rgs8	regulator of G-protein signaling 8 isoform 1	2.29451	2.37e-17	1.32e-15
Flrt2	leucine-rich repeat transmembrane protein FLRT2 isoform X1	-2.05366	2.39e-17	1.32e-15
C2cd2l	C2 domain-containing protein 2-like isoform X1	-1.68558	2.4e-17	1.33e-15
Kcnj12	ATP-sensitive inward rectifier potassium channel 12 isoform X1	2.68981	2.46e-17	1.36e-15
Lmo3	LIM domain only protein 3 isoform X3	-6.15814	2.49e-17	1.37e-15
Metrn	meteorin precursor	2.6597	2.53e-17	1.38e-15
Zfp831	zinc finger protein 831 isoform X1	-8.29282	2.52e-17	1.38e-15
Arpp19	cAMP-regulated phosphoprotein 19 isoform 1	-2.89767	2.58e-17	1.4e-15
Epha5	ephrin type-A receptor 5 isoform X5	-2.64141	2.62e-17	1.42e-15
Drp2	dystrophin-related protein 2 isoform X4	-1.47758	2.68e-17	1.44e-15
Slc17a8	vesicular glutamate transporter 3 isoform 2	-6.07733	2.67e-17	1.44e-15
3830431G21Rik		4.53631	2.71e-17	1.45e-15
1700086L19Rik		-4.7768	2.71e-17	1.45e-15
Cdkn1b	cyclin-dependent kinase inhibitor 1B	1.76719	2.83e-17	1.5e-15
Crhr1	corticotropin-releasing factor receptor 1 isoform 3	2.87394	2.86e-17	1.51e-15
Svep1	sushi, von Willebrand factor type A, EGF and pentraxin domain-containing protein 1 precursor	5.66652	3e-17	1.58e-15
Tanc1	protein TANC1 isoform X5	1.81526	3.02e-17	1.58e-15
Nat14	N-acetyltransferase 14 isoform X1	-1.79626	2.99e-17	1.58e-15
Rps6ka2	ribosomal protein S6 kinase alpha-2 isoform X3	-1.59562	3.06e-17	1.6e-15
Ap1s1	AP-1 complex subunit sigma-1A	-2.04137	3.06e-17	1.6e-15
Lphn2		-2.08939	3.14e-17	1.62e-15
Celf3	CUGBP Elav-like family member 3 isoform X11	-2.10647	3.12e-17	1.62e-15
Zfp365	protein ZNF365	-3.45321	3.16e-17	1.63e-15
Dapk1	death-associated protein kinase 1 isoform X3	-3.54911	3.17e-17	1.63e-15
Plcb4	1-phosphatidylinositol 4,5-bisphosphate phosphodiesterase beta-4 isoform X13	2.67021	3.21e-17	1.64e-15
Fam105a	inactive ubiquitin thioesterase FAM105A isoform 2	-2.24881	3.22e-17	1.64e-15
Mtus1	microtubule-associated tumor suppressor 1 homolog isoform 4	1.90514	3.26e-17	1.66e-15
St6galnac4	alpha-N-acetyl-neuraminyl-2,3-beta-galactosyl-1,3-N-acetyl-galactosaminide alpha-2,6-sialyltransferase	1.83129	3.27e-17	1.66e-15
Arhgef37	rho guanine nucleotide exchange factor 37 isoform X3	3.85565	3.38e-17	1.71e-15
Ablim1	actin-binding LIM protein 1 isoform X18	2.14693	3.43e-17	1.73e-15
N28178		-2.12742	3.46e-17	1.73e-15
Shroom2	protein Shroom2 isoform X2	-2.62865	3.44e-17	1.73e-15
B3gat1	galactosylgalactosylxylosylprotein 3-beta-glucuronosyltransferase 1 isoform 2	-1.75041	3.55e-17	1.77e-15
Tusc3-2		-1.83563	3.62e-17	1.8e-15
Hpcal4	hippocalcin-like protein 4	-4.79006	3.64e-17	1.8e-15
Cdkl2	cyclin-dependent kinase-like 2 isoform X5	-1.65492	3.72e-17	1.83e-15
Ajap1	adherens junction-associated protein 1 isoform X1	-1.66202	3.73e-17	1.83e-15
Spata2l	spermatogenesis-associated protein 2-like protein isoform X2	-2.13908	3.72e-17	1.83e-15
Dgkb	diacylglycerol kinase beta isoform X1	-3.60704	3.75e-17	1.83e-15
Gm5083		5.45426	3.79e-17	1.85e-15
4933426M11Rik		1.51365	3.85e-17	1.87e-15
Dazl	deleted in azoospermia-like isoform 1	-4.3929	3.88e-17	1.88e-15
Crip2	cysteine-rich protein 2 isoform X1	-2.60399	4.05e-17	1.95e-15
Mef2c	myocyte-specific enhancer factor 2C isoform X1	-2.73592	4.04e-17	1.95e-15
Barhl2	barH-like 2 homeobox protein	6.26586	4.11e-17	1.97e-15
C77370	protein KIAA2022 isoform X1	-1.86434	4.17e-17	1.99e-15
Kcng1	potassium voltage-gated channel subfamily G member 1 isoform X1	-7.29033	4.17e-17	1.99e-15
Cnksr3	connector enhancer of kinase suppressor of ras 3 isoform X1	3.33618	4.2e-17	2e-15
Tmem151a	transmembrane protein 151A	-1.42657	4.27e-17	2.02e-15
Psd	PH and SEC7 domain-containing protein 1 isoform X1	-1.89486	4.25e-17	2.02e-15
Kcnc3	potassium voltage-gated channel subfamily C member 3 isoform X12	3.24815	4.31e-17	2.03e-15
Rprm	protein reprimo	-4.69264	4.36e-17	2.05e-15
Afap1l2	actin filament-associated protein 1-like 2 isoform 1	3.06394	4.4e-17	2.06e-15
Tmem179	transmembrane protein 179	-3.63235	4.44e-17	2.07e-15
Kcna4	potassium voltage-gated channel subfamily A member 4	-4.68303	4.47e-17	2.08e-15
Grm7	metabotropic glutamate receptor 7 isoform X5	-2.09958	4.56e-17	2.11e-15
Gpr6	G-protein coupled receptor 6	-8.44856	4.57e-17	2.11e-15
Tmem191c	transmembrane protein 191C	-3.1035	4.61e-17	2.12e-15
Pcdh17	protocadherin-17 isoform X2	-2.04451	4.64e-17	2.13e-15
Nts	neurotensin/neuromedin N precursor	-6.62937	4.66e-17	2.14e-15
Fam107b	protein FAM107B	3.73777	4.72e-17	2.16e-15
Tmem163	transmembrane protein 163	2.09719	4.78e-17	2.17e-15
Ppp1r9b	neurabin-2	-1.4325	4.77e-17	2.17e-15
Odz3		-3.16792	4.8e-17	2.17e-15
Slc9a3r2	Na(+)/H(+) exchange regulatory cofactor NHE-RF2 isoform B	1.4611	4.88e-17	2.2e-15
Ndst3	bifunctional heparan sulfate N-deacetylase/N-sulfotransferase 3 isoform X3	3.13184	4.93e-17	2.22e-15
Fads6	fatty acid desaturase 6 isoform X2	2.19458	5.14e-17	2.31e-15
Kcnv1	potassium voltage-gated channel subfamily V member 1 isoform X1	-8.47814	5.17e-17	2.31e-15
Bcl11b	B-cell lymphoma/leukemia 11B isoform X7	-7.13847	5.36e-17	2.38e-15
Sp9	transcription factor Sp9	-8.14501	5.35e-17	2.38e-15
Csmd1	CUB and sushi domain-containing protein 1 isoform X3	-2.06275	5.45e-17	2.42e-15
Eps8l2	epidermal growth factor receptor kinase substrate 8-like protein 2	3.35678	5.55e-17	2.45e-15
Lrrtm4	leucine-rich repeat transmembrane neuronal protein 4 isoform 1 precursor	-2.45656	5.55e-17	2.45e-15
Kcnk2	potassium channel subfamily K member 2 isoform 4	-3.15421	5.59e-17	2.45e-15
Vgf	neurosecretory protein VGF isoform X1	-3.89344	5.56e-17	2.45e-15
Slitrk3	SLIT and NTRK-like protein 3 isoform X1	-2.15078	5.72e-17	2.5e-15
Alcam	CD166 antigen isoform X1	-2.68719	5.95e-17	2.6e-15
Npr1	atrial natriuretic peptide receptor 1 isoform X1	2.88232	6e-17	2.61e-15
Psd2	PH and SEC7 domain-containing protein 2 isoform 2	1.74941	6.04e-17	2.62e-15
Chd7	chromodomain-helicase-DNA-binding protein 7 isoform X3	3.3344	6.12e-17	2.64e-15
Ngef	ephexin-1 isoform 2	-5.66708	6.2e-17	2.67e-15
Dusp10	dual specificity protein phosphatase 10 isoform X1	2.52843	6.28e-17	2.7e-15
Mapk12	mitogen-activated protein kinase 12	3.17324	6.45e-17	2.76e-15
Abhd14b	protein ABHD14B	2.12951	6.49e-17	2.76e-15
Astn2	astrotactin-2 isoform X2	2.10667	6.51e-17	2.76e-15
Nelf		-2.32919	6.44e-17	2.76e-15
Kcnt2	potassium channel subfamily T member 2 isoform X14	-5.102	6.49e-17	2.76e-15
Mn1	transcriptional activator MN1	-4.52098	6.57e-17	2.77e-15
Bmf	bcl-2-modifying factor isoform X1	2.19149	6.68e-17	2.82e-15
Rab37	ras-related protein Rab-37 isoform 1	3.17563	6.75e-17	2.83e-15
Cgnl1	cingulin-like protein 1	2.84234	6.75e-17	2.83e-15
Tbr1	T-box brain protein 1 isoform X1	-6.61315	6.84e-17	2.86e-15
Boc	brother of CDO precursor	3.46802	6.93e-17	2.89e-15
Rgs9	regulator of G-protein signaling 9 isoform 2	-6.39103	6.99e-17	2.9e-15
Wnt2	protein Wnt-2 isoform X1	-7.8206	7e-17	2.9e-15
Ctnna2	catenin alpha-2 isoform X4	-1.48111	7.07e-17	2.92e-15
Cartpt	cocaine- and amphetamine-regulated transcript protein isoform 1 preproprotein	-8.00261	7.07e-17	2.92e-15
Filip1	filamin-A-interacting protein 1 isoform X3	-4.26589	7.34e-17	3.01e-15
Lrrc7	leucine-rich repeat-containing protein 7 isoform X11	-5.25891	7.34e-17	3.01e-15
Baiap2	brain-specific angiogenesis inhibitor 1-associated protein 2 isoform X1	-1.84005	7.42e-17	3.03e-15
Rprml	reprimo-like protein	-5.94952	7.46e-17	3.04e-15
Dlgap2	disks large-associated protein 2 isoform X5	-6.11855	7.53e-17	3.06e-15
Dusp16	dual specificity protein phosphatase 16 isoform A1	1.5967	7.57e-17	3.07e-15
Foxp1	forkhead box protein P1 isoform X5	-3.40783	7.76e-17	3.14e-15
Msx2	homeobox protein MSX-2	5.63537	7.92e-17	3.16e-15
Slc41a3	solute carrier family 41 member 3 isoform X3	3.29881	7.88e-17	3.16e-15
Penk	proenkephalin-A precursor	-3.57328	7.83e-17	3.16e-15
Creg2	protein CREG2 precursor	-4.02197	7.9e-17	3.16e-15
Rab40b	ras-related protein Rab-40B	-5.62595	7.86e-17	3.16e-15
Bmp1	bone morphogenetic protein 1 isoform X4	2.51123	7.97e-17	3.17e-15
Tfap2b	transcription factor AP-2-beta isoform 2	6.98152	8.13e-17	3.23e-15
Myt1	myelin transcription factor 1 isoform 4	2.41978	8.22e-17	3.26e-15
Ccdc120	coiled-coil domain-containing protein 120	2.19883	8.25e-17	3.26e-15
Tnfrsf21	tumor necrosis factor receptor superfamily member 21 precursor	-1.37639	8.26e-17	3.26e-15
Ddn	dendrin	-9.25991	8.35e-17	3.28e-15
3632451O06Rik	uncharacterized protein C14orf37 homolog isoform X2	2.72852	8.45e-17	3.31e-15
Bai1		-1.80677	8.49e-17	3.32e-15
Camk2n1	calcium/calmodulin-dependent protein kinase II inhibitor 1	-2.65615	8.64e-17	3.37e-15
Kcnk3	potassium channel subfamily K member 3	2.76558	8.7e-17	3.39e-15
Pcdh19	protocadherin-19 isoform b precursor	-2.65798	8.8e-17	3.41e-15
Ankrd33b	ankyrin repeat domain-containing protein 33B isoform 1	-2.29507	8.87e-17	3.43e-15
Tll1	tolloid-like protein 1 precursor	3.23211	8.94e-17	3.44e-15
Syt2	synaptotagmin-2 isoform X2	2.70129	8.91e-17	3.44e-15
Fam63b	protein FAM63B isoform X2	1.82281	8.99e-17	3.45e-15
Dact2	dapper homolog 2 isoform X1	-2.84214	9.04e-17	3.46e-15
Mtfr1	mitochondrial fission regulator 1	1.70416	9.22e-17	3.52e-15
Syngr3	synaptogyrin-3	-1.21905	9.25e-17	3.53e-15
St18	suppression of tumorigenicity 18 protein isoform X4	3.70491	9.32e-17	3.54e-15
Gprc5b	G-protein coupled receptor family C group 5 member B isoform 2 precursor	1.23169	9.43e-17	3.58e-15
6330403A02Rik		-4.20478	9.47e-17	3.58e-15
Hk2	hexokinase-2	2.47183	9.55e-17	3.6e-15
Ntrk1	high affinity nerve growth factor receptor precursor	-5.9548	9.53e-17	3.6e-15
Adam11	disintegrin and metalloproteinase domain-containing protein 11 isoform X8	1.72909	1.01e-16	3.79e-15
Zfp521	zinc finger protein 521 isoform X2	2.46906	1.02e-16	3.83e-15
Rnf19b	E3 ubiquitin-protein ligase RNF19B isoform X1	1.71048	1.04e-16	3.88e-15
Dpf1	zinc finger protein neuro-d4 isoform X5	-1.90377	1.06e-16	3.94e-15
Cacng8	voltage-dependent calcium channel gamma-8 subunit	-2.84607	1.07e-16	3.96e-15
Grik5	glutamate receptor ionotropic, kainate 5 isoform X2	-1.98905	1.08e-16	3.99e-15
Rab3b	ras-related protein Rab-3B	-2.4443	1.08e-16	3.99e-15
Rnf152	E3 ubiquitin-protein ligase RNF152 isoform X1	3.2667	1.09e-16	4.03e-15
Smarcd1	SWI/SNF-related matrix-associated actin-dependent regulator of chromatin subfamily D member 1	-1.58114	1.09e-16	4.03e-15
Islr2	immunoglobulin superfamily containing leucine-rich repeat protein 2 isoform b precursor	-6.19731	1.12e-16	4.11e-15
Klhl13	kelch-like protein 13 isoform 1	-2.49972	1.13e-16	4.14e-15
Ank1	ankyrin-1 isoform 9 precursor	2.99059	1.14e-16	4.17e-15
Zfp523	zinc finger protein 76 isoform X1	-1.19954	1.14e-16	4.17e-15
Fnbp1	formin-binding protein 1 isoform b	1.76069	1.17e-16	4.26e-15
Htr2a	5-hydroxytryptamine receptor 2A	-4.60664	1.17e-16	4.26e-15
Aldh1b1	aldehyde dehydrogenase X, mitochondrial precursor	-4.46706	1.19e-16	4.3e-15
Nin	ninein isoform 3	-2.41577	1.2e-16	4.33e-15
Ypel1	protein yippee-like 1 isoform X4	-2.49966	1.21e-16	4.37e-15
Ecel1	endothelin-converting enzyme-like 1 isoform X1	-6.7006	1.22e-16	4.4e-15
Snx7	sorting nexin-7 isoform 2	-2.73872	1.24e-16	4.46e-15
Scn3a	sodium channel protein type 3 subunit alpha isoform X8	-4.68454	1.25e-16	4.47e-15
Car4	carbonic anhydrase 4 isoform X1	3.48135	1.26e-16	4.49e-15
Fscn1	fascin	-2.71218	1.31e-16	4.66e-15
Rif1	telomere-associated protein RIF1 isoform X5	2.46592	1.35e-16	4.77e-15
Emx2	homeobox protein EMX2	-8.70709	1.34e-16	4.77e-15
Fam13a	protein FAM13A	2.39652	1.38e-16	4.9e-15
Gas2l1	GAS2-like protein 1 isoform X1	-1.43117	1.39e-16	4.91e-15
Cdh13	cadherin-13 isoform X3	-3.59468	1.4e-16	4.94e-15
Skor1	SKI family transcriptional corepressor 1 isoform X1	4.92117	1.42e-16	4.99e-15
Asph	aspartyl/asparaginyl beta-hydroxylase isoform X7	1.65071	1.42e-16	4.99e-15
Rtn4rl2	reticulon-4 receptor-like 2 precursor	-6.28346	1.43e-16	5.01e-15
Ptk2b	protein-tyrosine kinase 2-beta isoform X2	-7.34805	1.45e-16	5.04e-15
Pou3f3	POU domain, class 3, transcription factor 3	-1.27551	1.45e-16	5.06e-15
Hrk	activator of apoptosis harakiri	-2.98793	1.46e-16	5.06e-15
Hpcal1	hippocalcin-like protein 1 isoform X1	2.4291	1.47e-16	5.07e-15
Lyn	tyrosine-protein kinase Lyn isoform X1	2.11614	1.47e-16	5.07e-15
Rasd2	GTP-binding protein Rhes precursor	-4.18336	1.46e-16	5.07e-15
Pde5a	cGMP-specific 3\',5\'-cyclic phosphodiesterase isoform X1	3.95435	1.5e-16	5.16e-15
Sowaha	ankyrin repeat domain-containing protein SOWAHA precursor	-2.14158	1.51e-16	5.18e-15
Zbtb46	zinc finger and BTB domain-containing protein 46 isoform 2	3.01686	1.56e-16	5.34e-15
Sfxn3	sideroflexin-3 isoform X3	-1.11518	1.6e-16	5.44e-15
Adrb1	beta-1 adrenergic receptor	-2.6655	1.59e-16	5.44e-15
Igsf9	protein turtle homolog A isoform X1	-4.54625	1.6e-16	5.44e-15
Btg1	protein BTG1	2.27881	1.61e-16	5.47e-15
BC030500	uncharacterized protein LOC234290 isoform X2	-3.11833	1.63e-16	5.53e-15
Epb4.1l2		-1.63879	1.66e-16	5.61e-15
Gm6139		-1.84874	1.67e-16	5.65e-15
S100b	protein S100-B	2.03845	1.7e-16	5.72e-15
Timp4	metalloproteinase inhibitor 4 isoform X1	2.8685	1.75e-16	5.87e-15
Cdk5r2	cyclin-dependent kinase 5 activator 2	-2.05054	1.75e-16	5.87e-15
Ankrd45	ankyrin repeat domain-containing protein 45 isoform X1	-2.22674	1.76e-16	5.88e-15
Etv1	ETS translocation variant 1 isoform X9	2.74441	1.78e-16	5.93e-15
Rasgef1a	ras-GEF domain-containing family member 1A isoform X2	-2.09197	1.78e-16	5.93e-15
Bmp5	bone morphogenetic protein 5 preproprotein	5.13048	1.83e-16	6.04e-15
Efna3	ephrin-A3 precursor	-2.24487	1.82e-16	6.04e-15
Plcxd1	PI-PLC X domain-containing protein 1 isoform 2	-2.61783	1.83e-16	6.04e-15
Echdc2	enoyl-CoA hydratase domain-containing protein 2, mitochondrial isoform X2	2.39711	1.91e-16	6.28e-15
Ptprn	receptor-type tyrosine-protein phosphatase-like N isoform X2	-1.69907	1.91e-16	6.28e-15
Fbxl16	F-box/LRR-repeat protein 16 isoform X1	-2.44781	1.9e-16	6.28e-15
Scn4b	sodium channel subunit beta-4 precursor	-3.67195	1.92e-16	6.28e-15
C030019I05Rik		-4.22001	1.92e-16	6.28e-15
H3f3b	histone H3.3 isoform X1	1.49263	1.96e-16	6.41e-15
Mybpc3	myosin-binding protein C, cardiac-type isoform X2	7.01873	2.03e-16	6.61e-15
Dact1	dapper homolog 1 isoform 1	2.22441	2.08e-16	6.75e-15
Lrrc4c	leucine-rich repeat-containing protein 4C precursor	-2.256	2.09e-16	6.79e-15
Cerk	ceramide kinase isoform X2	1.9891	2.12e-16	6.85e-15
Ctdspl	CTD small phosphatase-like protein isoform X2	-1.93961	2.16e-16	6.98e-15
Sall1	sal-like protein 1	-1.79712	2.18e-16	7.01e-15
Pcp4l1	Purkinje cell protein 4-like protein 1	-3.40842	2.19e-16	7.06e-15
1190002N15Rik	deleted in autism protein 1 homolog precursor	2.5432	2.23e-16	7.14e-15
Gpr52	probable G-protein coupled receptor 52 isoform X1	-6.32144	2.23e-16	7.14e-15
2610018G03Rik		-6.45235	2.24e-16	7.15e-15
Nptx2	neuronal pentraxin-2 precursor	-4.87851	2.28e-16	7.27e-15
Irx3	iroquois-class homeodomain protein IRX-3 isoform 2	6.25511	2.3e-16	7.3e-15
E030003E18Rik		3.76772	2.3e-16	7.3e-15
Sh3rf2	putative E3 ubiquitin-protein ligase SH3RF2 isoform X1	-7.83125	2.4e-16	7.6e-15
Oprd1	delta-type opioid receptor isoform X1	-4.59373	2.42e-16	7.66e-15
Mgat5b	alpha-1,6-mannosylglycoprotein 6-beta-N-acetylglucosaminyltransferase B isoform X1	-1.88232	2.45e-16	7.73e-15
Rasl10a	ras-like protein family member 10A precursor	-6.35592	2.47e-16	7.79e-15
Zswim6	zinc finger SWIM domain-containing protein 6	-2.44301	2.49e-16	7.83e-15
Slc5a1	sodium/glucose cotransporter 1	8.90309	2.52e-16	7.9e-15
2900026A02Rik	uncharacterized protein KIAA1671 isoform X2	-2.02376	2.52e-16	7.9e-15
Kcng4	potassium voltage-gated channel subfamily G member 4 isoform X2	5.34558	2.55e-16	7.96e-15
Adcy3	adenylate cyclase type 3 isoform 2	-1.5262	2.56e-16	7.96e-15
Mas1	proto-oncogene Mas isoform X1	-4.91597	2.55e-16	7.96e-15
Tcf20	transcription factor 20 isoform X4	-1.58288	2.57e-16	7.97e-15
Mink1	misshapen-like kinase 1 isoform X3	-1.30277	2.58e-16	7.98e-15
Pik3r3	phosphatidylinositol 3-kinase regulatory subunit gamma isoform X3	1.90677	2.59e-16	8.01e-15
Klhl2	kelch-like protein 2 isoform X2	-2.06915	2.6e-16	8.02e-15
Foxo6	forkhead box protein O6 isoform X1	-4.95707	2.63e-16	8.09e-15
Clip4	CAP-Gly domain-containing linker protein 4 isoform X2	-1.80355	2.64e-16	8.1e-15
Rasgrp2	RAS guanyl-releasing protein 2 isoform X5	-3.62201	2.65e-16	8.14e-15
Tceal6	transcription elongation factor A (SII)-like 6	-1.21302	2.69e-16	8.22e-15
Fzd7	frizzled-7 precursor	2.92963	2.75e-16	8.36e-15
Epb4.1		2.15495	2.74e-16	8.36e-15
Inpp5d	phosphatidylinositol 3,4,5-trisphosphate 5-phosphatase 1 isoform X5	-2.20347	2.75e-16	8.36e-15
Ncdn	neurochondrin isoform X1	-2.32168	2.74e-16	8.36e-15
Chn2	beta-chimaerin isoform 1	3.37886	2.77e-16	8.39e-15
R3hdm1	R3H domain-containing protein 1 isoform X11	-1.46266	2.78e-16	8.39e-15
Csrnp3	cysteine/serine-rich nuclear protein 3 isoform c	-1.58303	2.82e-16	8.5e-15
Epn3	epsin-3 isoform X2	4.35309	2.83e-16	8.51e-15
1110012J17Rik		1.39199	2.85e-16	8.56e-15
Rnf207	RING finger protein 207 isoform X2	-3.76564	2.85e-16	8.56e-15
Uncx	homeobox protein unc-4 homolog isoform X1	6.69302	2.93e-16	8.77e-15
Cacna1h	voltage-dependent T-type calcium channel subunit alpha-1H isoform X3	-4.91405	2.94e-16	8.78e-15
Kazn	kazrin isoform 2	-1.63901	3e-16	8.94e-15
Cdc42se2	CDC42 small effector protein 2	-1.1941	3.03e-16	9.02e-15
Asphd2	aspartate beta-hydroxylase domain-containing protein 2 isoform X1	-1.20147	3.13e-16	9.29e-15
Mpped1	metallophosphoesterase domain-containing protein 1 isoform X2	-5.06364	3.2e-16	9.49e-15
1700003E16Rik	uncharacterized protein C2orf81 homolog	-2.49601	3.25e-16	9.63e-15
Git1	ARF GTPase-activating protein GIT1	-1.4633	3.27e-16	9.66e-15
Rarb	retinoic acid receptor beta isoform beta1	-2.85629	3.3e-16	9.73e-15
Ablim3	actin-binding LIM protein 3	2.0294	3.33e-16	9.8e-15
Thrsp	thyroid hormone-inducible hepatic protein	2.40755	3.36e-16	9.87e-15
Sh3gl3	endophilin-A3 isoform 2	-2.18145	3.41e-16	9.99e-15
Usp3	ubiquitin carboxyl-terminal hydrolase 3 isoform X4	1.91785	3.43e-16	1e-14
Fnbp1l	formin-binding protein 1-like isoform 1	-2.53216	3.42e-16	1e-14
Vstm2a	V-set and transmembrane domain-containing protein 2A isoform X1	-2.79063	3.45e-16	1.01e-14
6330527O06Rik		-6.28909	3.46e-16	1.01e-14
Rnf123	E3 ubiquitin-protein ligase RNF123 isoform X4	1.48721	3.55e-16	1.03e-14
LOC100861629		-2.21959	3.57e-16	1.03e-14
Crh	corticoliberin preproprotein	-6.14295	3.62e-16	1.05e-14
Dlg4	disks large homolog 4 isoform X6	-1.38821	3.68e-16	1.06e-14
Emilin3	EMILIN-3 isoform b precursor	6.34733	3.82e-16	1.1e-14
Dgkd	diacylglycerol kinase delta isoform X3	1.66114	3.83e-16	1.1e-14
Mrgprf	mas-related G-protein coupled receptor member F isoform X1	5.59833	3.96e-16	1.13e-14
Actn1	alpha-actinin-1 isoform X3	-2.43078	3.96e-16	1.13e-14
Ror1	inactive tyrosine-protein kinase transmembrane receptor ROR1 isoform X1	2.60939	4e-16	1.14e-14
Stx1a	syntaxin-1A	-4.98286	3.99e-16	1.14e-14
Mab21l1	putative nucleotidyltransferase MAB21L1	5.72758	4.04e-16	1.15e-14
Sdc1	syndecan-1 isoform X2	3.88241	4.08e-16	1.16e-14
Nucb2	nucleobindin-2 isoform X1	-2.27786	4.15e-16	1.17e-14
Crabp1	cellular retinoic acid-binding protein 1 isoform 1	-8.7299	4.15e-16	1.17e-14
Mme	neprilysin	-4.62557	4.2e-16	1.18e-14
Kcnq5	potassium voltage-gated channel subfamily KQT member 5 isoform 3	-6.14201	4.19e-16	1.18e-14
Rps2	40S ribosomal protein S2	-1.77633	4.22e-16	1.19e-14
D430019H16Rik	uncharacterized protein C14orf132 homolog	-6.0876	4.3e-16	1.21e-14
Dusp18	dual specificity protein phosphatase 18 isoform X1	-1.84956	4.47e-16	1.25e-14
Ankk1	ankyrin repeat and protein kinase domain-containing protein 1 isoform X1	-6.43094	4.48e-16	1.25e-14
Mreg	melanoregulin isoform X1	3.55165	4.54e-16	1.27e-14
Tmpo	lamina-associated polypeptide 2 isoform alpha	1.03427	4.57e-16	1.27e-14
1810041L15Rik	uncharacterized protein KIAA1644 isoform X2	-2.37527	4.61e-16	1.28e-14
Gm17281		3.39072	4.7e-16	1.3e-14
Ntsr1	neurotensin receptor type 1	-7.39225	4.7e-16	1.3e-14
D17H6S56E-3		4.46608	4.8e-16	1.32e-14
Tmem8b	transmembrane protein 8B isoform X4	-1.18472	4.78e-16	1.32e-14
Brpf1	peregrin isoform X3	1.28302	4.86e-16	1.34e-14
Cobl	protein cordon-bleu isoform X5	-5.16972	4.87e-16	1.34e-14
Fbxl2	F-box/LRR-repeat protein 2 isoform X3	-1.44198	5e-16	1.37e-14
Cbr3	carbonyl reductase	-2.27753	4.99e-16	1.37e-14
Comp	cartilage oligomeric matrix protein isoform X1	6.4164	5.06e-16	1.39e-14
Bend4	BEN domain-containing protein 4 isoform X2	-1.90756	5.08e-16	1.39e-14
Ldlrap1	low density lipoprotein receptor adapter protein 1	2.70532	5.16e-16	1.41e-14
Ppfia1	liprin-alpha-1 isoform X17	1.41599	5.28e-16	1.43e-14
Gcnt2	N-acetyllactosaminide beta-1,6-N-acetylglucosaminyl-transferase isoform C	-4.02419	5.25e-16	1.43e-14
Clec2l	C-type lectin domain family 2 member L	1.49934	5.3e-16	1.44e-14
Ttll5	tubulin polyglutamylase TTLL5 isoform X20	2.20854	5.35e-16	1.45e-14
Cdo1	cysteine dioxygenase type 1	-2.20329	5.43e-16	1.47e-14
Wasf1	wiskott-Aldrich syndrome protein family member 1 isoform X2	-1.44702	5.48e-16	1.48e-14
Sstr5	somatostatin receptor type 5	-7.83034	5.51e-16	1.48e-14
Rnf122	RING finger protein 122 isoform X1	2.33537	5.55e-16	1.49e-14
Ccdc164		-2.65503	5.58e-16	1.49e-14
Lingo1	leucine-rich repeat and immunoglobulin-like domain-containing nogo receptor-interacting protein 1 isoform X2	-2.69067	5.58e-16	1.49e-14
Ctbp2	C-terminal-binding protein 2 isoform X1	2.34696	5.6e-16	1.5e-14
Tinf2	TERF1-interacting nuclear factor 2	1.41322	5.63e-16	1.5e-14
Snca	alpha-synuclein	-2.13121	5.65e-16	1.5e-14
Selm	selenoprotein M precursor	1.65001	5.79e-16	1.54e-14
Galnt7	N-acetylgalactosaminyltransferase 7 isoform 1	1.69395	5.85e-16	1.55e-14
Myo1b	unconventional myosin-Ib isoform X5	-1.79118	5.84e-16	1.55e-14
Nfix	nuclear factor 1 X-type isoform 4	1.79301	5.91e-16	1.56e-14
Dusp6	dual specificity protein phosphatase 6	-1.67417	5.96e-16	1.58e-14
Tbata	protein TBATA isoform 5	4.45377	6.05e-16	1.59e-14
Sh3rf1	E3 ubiquitin-protein ligase SH3RF1	-1.77862	6.08e-16	1.6e-14
Arhgef4	rho guanine nucleotide exchange factor 4	-1.5605	6.29e-16	1.65e-14
Ppp2r2b	serine/threonine-protein phosphatase 2A 55 kDa regulatory subunit B beta isoform	-1.52496	6.4e-16	1.68e-14
Rasgef1b	ras-GEF domain-containing family member 1B isoform 1	-3.31192	6.46e-16	1.69e-14
Matk	megakaryocyte-associated tyrosine-protein kinase isoform 2	-2.56126	6.52e-16	1.7e-14
Airn		5.25942	6.63e-16	1.72e-14
Dlg3	disks large homolog 3 isoform X3	-1.09744	6.58e-16	1.72e-14
Robo1	roundabout homolog 1 precursor	-1.86869	6.6e-16	1.72e-14
3632454L22Rik		2.25466	6.66e-16	1.73e-14
Rnf150	RING finger protein 150 isoform X2	-1.95855	6.66e-16	1.73e-14
Grid2ip	delphilin isoform X1	4.39259	6.72e-16	1.74e-14
Ccdc63	coiled-coil domain-containing protein 63 isoform X6	6.07141	6.8e-16	1.76e-14
Epb4.9		-1.91857	6.9e-16	1.78e-14
Kcnip2	Kv channel-interacting protein 2 isoform c	-5.84346	6.94e-16	1.79e-14
Stat2	signal transducer and activator of transcription 2 isoform X1	1.81229	7.06e-16	1.81e-14
H2-D1	H-2 class I histocompatibility antigen, D-B alpha chain precursor	1.78149	7.04e-16	1.81e-14
Shb	SH2 domain-containing adapter protein B	-3.3825	7.05e-16	1.81e-14
Tln2	talin-2 isoform X1	-1.51561	7.12e-16	1.82e-14
Wnt3	proto-oncogene Wnt-3 isoform X1	2.27897	7.22e-16	1.84e-14
Car11	carbonic anhydrase-related protein 11 isoform X1	-1.91434	7.22e-16	1.84e-14
Dlk2	protein delta homolog 2 precursor	-3.45848	7.23e-16	1.84e-14
Shisa6	protein shisa-6 homolog precursor	2.89266	7.45e-16	1.89e-14
Casp12	caspase-12 isoform X1	3.46621	7.61e-16	1.91e-14
Tmtc4	transmembrane and TPR repeat-containing protein 4	1.89467	7.53e-16	1.91e-14
Usp27x	ubiquitin carboxyl-terminal hydrolase 27	-1.51949	7.56e-16	1.91e-14
Spats2l	SPATS2-like protein isoform X1	-1.73453	7.57e-16	1.91e-14
Rasl10b	ras-like protein family member 10B isoform X1	-1.89417	7.58e-16	1.91e-14
Pcdh15	protocadherin-15 isoform CD1-4 precursor	-1.99404	7.53e-16	1.91e-14
Irx5	iroquois-class homeodomain protein IRX-5	4.56041	7.76e-16	1.95e-14
Efnb2	ephrin-B2 precursor	-1.69651	7.81e-16	1.96e-14
2610035F20Rik		4.47809	7.9e-16	1.98e-14
Lhx8	LIM/homeobox protein Lhx8 isoform X1	-8.88476	7.91e-16	1.98e-14
Lrfn5	leucine-rich repeat and fibronectin type-III domain-containing protein 5 isoform X2	-1.85705	7.99e-16	1.99e-14
Il22	interleukin-22 precursor	7.96612	8.02e-16	2e-14
Snph	syntaphilin isoform a	-1.26515	8.07e-16	2e-14
Ssbp4	single-stranded DNA-binding protein 4 isoform X5	-1.56399	8.03e-16	2e-14
Ido1	indoleamine 2,3-dioxygenase 1 isoform 2	-9.06461	8.29e-16	2.05e-14
Trank1	TPR and ankyrin repeat-containing protein 1 isoform X7	-2.4128	8.38e-16	2.07e-14
Fam3c	protein FAM3C isoform X1	-1.28268	8.44e-16	2.08e-14
Pxdn	peroxidasin homolog isoform X2	-1.95753	8.64e-16	2.13e-14
Uchl1	ubiquitin carboxyl-terminal hydrolase isozyme L1	-2.50611	8.68e-16	2.14e-14
Neb	nebulin isoform X1	4.36228	8.84e-16	2.17e-14
Pkib	cAMP-dependent protein kinase inhibitor beta isoform 2	3.21419	8.81e-16	2.17e-14
Epha7	ephrin type-A receptor 7 isoform X3	-1.72822	9e-16	2.2e-14
Pde1a	calcium/calmodulin-dependent 3\',5\'-cyclic nucleotide phosphodiesterase 1A isoform PDE1A7	-5.1364	8.99e-16	2.2e-14
Me3	NADP-dependent malic enzyme, mitochondrial isoform X3	-1.27064	9.12e-16	2.22e-14
Aff3	AF4/FMR2 family member 3 isoform X1	-1.82086	9.15e-16	2.22e-14
Ppp1r1a	protein phosphatase 1 regulatory subunit 1A	-2.38119	9.14e-16	2.22e-14
Necab2	N-terminal EF-hand calcium-binding protein 2 isoform X2	-4.86384	9.15e-16	2.22e-14
A330009N23Rik		-3.24011	9.2e-16	2.23e-14
Reep1	receptor expression-enhancing protein 1	-1.0178	9.34e-16	2.26e-14
Thrb	thyroid hormone receptor beta isoform 2	-1.93744	9.4e-16	2.27e-14
Chpt1	cholinephosphotransferase 1 isoform 2	1.30528	9.49e-16	2.29e-14
Dcx	neuronal migration protein doublecortin isoform a	-2.66901	9.72e-16	2.34e-14
Car7	carbonic anhydrase 7 isoform X1	2.35227	9.88e-16	2.37e-14
Gm19410	low-density lipoprotein receptor-related protein 1B-like isoform X1	-7.62704	9.86e-16	2.37e-14
Ak4	adenylate kinase 4, mitochondrial isoform X2	1.89989	9.93e-16	2.38e-14
Gpc5	glypican-5 precursor	-2.30626	1.01e-15	2.42e-14
Cnih2	protein cornichon homolog 2 isoform 2	-2.73281	1.01e-15	2.42e-14
Tpcn2	two pore calcium channel protein 2 isoform X6	2.64472	1.04e-15	2.49e-14
Clvs2	clavesin-2	-2.23565	1.04e-15	2.49e-14
Nhlh2	helix-loop-helix protein 2	4.47468	1.07e-15	2.54e-14
Psg16	pregnancy specific glycoprotein 16 isoform 2	3.54623	1.08e-15	2.54e-14
Plekhh3	pleckstrin homology domain-containing family H member 3 isoform X3	2.09629	1.07e-15	2.54e-14
Plce1	1-phosphatidylinositol 4,5-bisphosphate phosphodiesterase epsilon-1 isoform X3	1.88531	1.08e-15	2.54e-14
Mboat7	lysophospholipid acyltransferase 7	-1.17149	1.07e-15	2.54e-14
Robo2	roundabout homolog 2 isoform X4	-2.29916	1.07e-15	2.54e-14
Dlx5	homeobox protein DLX-5 isoform 2	-10.604	1.08e-15	2.54e-14
Gm19461		3.30624	1.08e-15	2.55e-14
Ablim2	actin-binding LIM protein 2 isoform X23	-1.70276	1.08e-15	2.55e-14
Exph5	exophilin-5 isoform X4	4.09061	1.09e-15	2.56e-14
Lypd1	ly6/PLAUR domain-containing protein 1 isoform X1	-2.399	1.1e-15	2.58e-14
Sorcs1	VPS10 domain-containing receptor SorCS1 isoform 3 precursor	-1.88373	1.11e-15	2.59e-14
Mpp2	MAGUK p55 subfamily member 2 isoform X3	-1.40988	1.12e-15	2.63e-14
Syt5	synaptotagmin-5 isoform X1	-3.94429	1.17e-15	2.73e-14
Grm4	metabotropic glutamate receptor 4 isoform X4	3.13129	1.18e-15	2.75e-14
Ppp1r9a	neurabin-1 isoform X1	-2.10477	1.18e-15	2.75e-14
Rcn1	reticulocalbin-1 precursor	-2.92284	1.18e-15	2.75e-14
Ier5	immediate early response gene 5 protein	-1.8635	1.19e-15	2.76e-14
Lats2	serine/threonine-protein kinase LATS2 isoform X2	1.63607	1.21e-15	2.8e-14
Lhfp	lipoma HMGIC fusion partner precursor	2.22675	1.22e-15	2.82e-14
Scube1	signal peptide, CUB and EGF-like domain-containing protein 1 isoform X4	-3.76031	1.23e-15	2.84e-14
Mapk1	mitogen-activated protein kinase 1 isoform X1	-1.32902	1.24e-15	2.86e-14
Cdh1	cadherin-1 preproprotein	5.85271	1.25e-15	2.88e-14
Gdf10	growth/differentiation factor 10 preproprotein	3.95482	1.25e-15	2.88e-14
2700033N17Rik		-5.66263	1.3e-15	2.97e-14
2810011L19Rik		1.7174	1.31e-15	3e-14
Dos		-2.02271	1.31e-15	3e-14
Gabra3	gamma-aminobutyric acid receptor subunit alpha-3 isoform X1	-2.76238	1.32e-15	3.01e-14
Syt6	synaptotagmin-6 isoform 2	-4.91022	1.34e-15	3.06e-14
Dbi	acyl-CoA-binding protein isoform 2	1.50224	1.35e-15	3.07e-14
Smyd5	SET and MYND domain-containing protein 5	-1.82351	1.36e-15	3.09e-14
LOC100862277		3.81241	1.37e-15	3.1e-14
LOC100861638		-6.15752	1.36e-15	3.1e-14
1520402A15Rik		2.04402	1.38e-15	3.13e-14
Mcc	colorectal mutant cancer protein isoform X2	2.15989	1.39e-15	3.15e-14
Pacsin3	protein kinase C and casein kinase II substrate protein 3	1.53186	1.4e-15	3.16e-14
Grid1	glutamate receptor ionotropic, delta-1 isoform X4	-1.7347	1.4e-15	3.16e-14
Lrig1	leucine-rich repeats and immunoglobulin-like domains protein 1 isoform X2	1.51906	1.43e-15	3.22e-14
Mpp7	MAGUK p55 subfamily member 7 isoform X9	1.81409	1.45e-15	3.26e-14
Trabd	traB domain-containing protein isoform X3	1.35028	1.46e-15	3.27e-14
Cpne7	copine-7 isoform X1	-6.57903	1.5e-15	3.36e-14
Myo3b	myosin-IIIb isoform X6	-6.28547	1.52e-15	3.39e-14
Lrrc3	leucine-rich repeat-containing protein 3 precursor	-2.51994	1.55e-15	3.46e-14
Rorc	nuclear receptor ROR-gamma isoform X1	3.43353	1.56e-15	3.48e-14
5031425E22Rik		1.52708	1.56e-15	3.48e-14
A930011O12Rik		1.74331	1.57e-15	3.49e-14
Lhx5	LIM/homeobox protein Lhx5	4.67303	1.57e-15	3.5e-14
Marveld2	MARVEL domain-containing protein 2 isoform 2	3.34186	1.59e-15	3.52e-14
LOC100862184		1.7915	1.59e-15	3.52e-14
Grip1	glutamate receptor-interacting protein 1 isoform 7	-1.97443	1.59e-15	3.52e-14
Insm1	insulinoma-associated protein 1	-3.66833	1.63e-15	3.6e-14
Tecpr1	tectonin beta-propeller repeat-containing protein 1 isoform X2	1.22407	1.64e-15	3.61e-14
Dcc	netrin receptor DCC isoform X1	-3.49666	1.64e-15	3.61e-14
A330050F15Rik		3.15254	1.64e-15	3.62e-14
Slc2a5	solute carrier family 2, facilitated glucose transporter member 5 isoform X1	-2.79719	1.65e-15	3.63e-14
2700070H01Rik		5.61796	1.67e-15	3.66e-14
Tuft1	tuftelin isoform X1	2.01827	1.67e-15	3.66e-14
Gm1337		-8.15784	1.67e-15	3.66e-14
Pard6a	partitioning defective 6 homolog alpha isoform 4	1.65099	1.7e-15	3.7e-14
Prim1	DNA primase small subunit	1.62832	1.7e-15	3.7e-14
Dact3	dapper homolog 3	-1.44476	1.7e-15	3.7e-14
Amica1	junctional adhesion molecule-like isoform X3	4.09718	1.72e-15	3.72e-14
Jup	junction plakoglobin isoform X1	1.57407	1.71e-15	3.72e-14
Tubgcp6	gamma-tubulin complex component 6 isoform X1	1.21249	1.72e-15	3.72e-14
Dnajb5	dnaJ homolog subfamily B member 5 isoform X4	-1.21781	1.71e-15	3.72e-14
6330439K17Rik		-1.04293	1.73e-15	3.74e-14
2900052N01Rik		-5.84246	1.75e-15	3.77e-14
Cx3cr1	CX3C chemokine receptor 1 isoform X1	-2.40308	1.76e-15	3.79e-14
Olfm3	noelin-3 isoform X1	2.18375	1.78e-15	3.81e-14
Adcy2	adenylate cyclase type 2	-1.48879	1.77e-15	3.81e-14
Hipk4	homeodomain-interacting protein kinase 4 isoform X1	-2.92058	1.77e-15	3.81e-14
Npy	pro-neuropeptide Y preproprotein	-3.69897	1.78e-15	3.81e-14
Trpc3	short transient receptor potential channel 3	1.80228	1.84e-15	3.93e-14
Dcun1d4	DCN1-like protein 4 isoform X3	-1.32162	1.84e-15	3.93e-14
Galntl1		-1.43479	1.85e-15	3.95e-14
Nrarp	notch-regulated ankyrin repeat-containing protein	-3.169	1.85e-15	3.95e-14
Slc9a3	sodium/hydrogen exchanger 3 precursor	5.37736	1.86e-15	3.96e-14
Tox	thymocyte selection-associated high mobility group box protein TOX isoform X1	-3.22246	1.92e-15	4.09e-14
Tubb3	tubulin beta-3 chain	-1.4662	1.95e-15	4.13e-14
Tmem180	transmembrane protein 180	-1.52429	1.95e-15	4.13e-14
Pwwp2b	PWWP domain-containing protein 2B isoform 1	-1.9232	1.95e-15	4.13e-14
1700037H04Rik	UPF0687 protein C20orf27 homolog isoform 2	-1.64522	1.96e-15	4.14e-14
Mal2	protein MAL2	-5.01932	1.97e-15	4.15e-14
Foxp2	forkhead box protein P2 isoform X1	-3.04159	1.99e-15	4.2e-14
A930017K11Rik		3.87062	2.01e-15	4.22e-14
Bmper	BMP-binding endothelial regulator protein precursor	-2.23158	2.04e-15	4.29e-14
Tspyl3	TSPY-like 3	-1.37799	2.06e-15	4.31e-14
Grem2	gremlin-2 isoform X1	-4.51037	2.07e-15	4.34e-14
Pitpnc1	cytoplasmic phosphatidylinositol transfer protein 1	-1.22543	2.08e-15	4.35e-14
Itpkb	inositol-trisphosphate 3-kinase B isoform X2	1.26942	2.09e-15	4.37e-14
Htr6	5-hydroxytryptamine receptor 6	-4.92097	2.1e-15	4.38e-14
Ntn4	netrin-4 precursor	1.88703	2.11e-15	4.39e-14
Tuba8	tubulin alpha-8 chain	3.03172	2.14e-15	4.45e-14
Arhgdig	rho GDP-dissociation inhibitor 3	-3.13692	2.17e-15	4.5e-14
Stk32c	serine/threonine-protein kinase 32C isoform X1	-5.2349	2.17e-15	4.51e-14
Pacs1	phosphofurin acidic cluster sorting protein 1	-1.31303	2.23e-15	4.62e-14
Ccnd2	G1/S-specific cyclin-D2	-3.42168	2.24e-15	4.63e-14
Vamp8	vesicle-associated membrane protein 8	2.0381	2.25e-15	4.64e-14
Fgf13	fibroblast growth factor 13 isoform X2	-2.16117	2.25e-15	4.64e-14
Wfs1	wolframin	-3.19563	2.26e-15	4.65e-14
Dtnb	dystrobrevin beta isoform X12	-1.11271	2.27e-15	4.67e-14
Galnt14	polypeptide N-acetylgalactosaminyltransferase 14 isoform X2	-4.11189	2.28e-15	4.69e-14
Itga5	integrin alpha-5 isoform 2	-3.32093	2.31e-15	4.74e-14
9830001H06Rik		2.25022	2.32e-15	4.76e-14
Tnc	tenascin isoform X2	3.44308	2.36e-15	4.82e-14
Ndrg4	protein NDRG4 isoform B	-1.2883	2.36e-15	4.82e-14
Smpx	small muscular protein	6.62037	2.39e-15	4.87e-14
Trim46	tripartite motif-containing protein 46 isoform X4	-1.25255	2.43e-15	4.96e-14
Pan3	PAB-dependent poly(A)-specific ribonuclease subunit PAN3 isoform X11	1.66182	2.46e-15	4.99e-14
Tle4	transducin-like enhancer protein 4 isoform 4	-2.0595	2.45e-15	4.99e-14
C530028O21Rik		-1.14877	2.47e-15	5.02e-14
Kctd16	BTB/POZ domain-containing protein KCTD16 isoform X1	-4.62839	2.49e-15	5.05e-14
Gm20279		4.02286	2.5e-15	5.06e-14
Sema6b	semaphorin-6B precursor	-1.00482	2.5e-15	5.06e-14
Kctd17	BTB/POZ domain-containing protein KCTD17 isoform 2	-1.1244	2.54e-15	5.12e-14
Hpn	serine protease hepsin isoform 3 precursor	3.76465	2.55e-15	5.14e-14
Sort1	sortilin isoform X1	-1.40901	2.62e-15	5.27e-14
Kcnb1	potassium voltage-gated channel subfamily B member 1 isoform X1	-3.02733	2.61e-15	5.27e-14
Cpne4	copine-4	-6.0908	2.68e-15	5.39e-14
C030046I01Rik		-1.23414	2.75e-15	5.51e-14
Kcnc1	potassium voltage-gated channel subfamily C member 1 isoform X1	2.10067	2.77e-15	5.55e-14
Dgat2	diacylglycerol O-acyltransferase 2	-3.21081	2.8e-15	5.6e-14
Mmp17	matrix metalloproteinase-17 preproprotein	-2.54559	2.81e-15	5.62e-14
Osbpl10	oxysterol-binding protein-related protein 10 isoform X9	-1.56693	2.83e-15	5.64e-14
Cacnb3	voltage-dependent L-type calcium channel subunit beta-3 isoform X11	-1.92197	2.84e-15	5.66e-14
Tnfaip8l3	tumor necrosis factor alpha-induced protein 8-like protein 3	-4.90339	2.85e-15	5.68e-14
Sstr4	somatostatin receptor type 4	-5.12872	2.86e-15	5.7e-14
Alms1	Alstrom syndrome protein 1 homolog isoform X4	2.43979	2.89e-15	5.73e-14
D6Wsu116e		1.86921	2.93e-15	5.81e-14
Tead4	transcriptional enhancer factor TEF-3 isoform a	4.17458	2.94e-15	5.83e-14
Sulf2	extracellular sulfatase Sulf-2 isoform 2	-1.92025	2.97e-15	5.87e-14
Pcbp4	poly(rC)-binding protein 4 isoform X2	1.38665	3e-15	5.93e-14
Nsg2	neuron-specific protein family member 2 isoform 1	-2.86257	3.05e-15	6.02e-14
Srebf2	sterol regulatory element-binding protein 2 isoform X1	-1.03924	3.07e-15	6.05e-14
Prss12	neurotrypsin precursor	-5.73567	3.16e-15	6.23e-14
Gpr61	probable G-protein coupled receptor 61	-1.69932	3.22e-15	6.33e-14
Hs6st2	heparan-sulfate 6-O-sulfotransferase 2 isoform 4 precursor	-1.34134	3.26e-15	6.41e-14
Cntnap2	contactin-associated protein-like 2 isoform b	-1.56057	3.27e-15	6.42e-14
Snn	stannin isoform X1	-1.24572	3.31e-15	6.48e-14
2610017I09Rik		-2.27311	3.34e-15	6.53e-14
Dlx2	homeobox protein DLX-2	-8.19059	3.34e-15	6.53e-14
Doc2a	double C2-like domain-containing protein alpha isoform X1	-2.5167	3.37e-15	6.57e-14
Zfp219	zinc finger protein 219 isoform 2	1.71831	3.38e-15	6.59e-14
Pnmal1	PNMA-like protein 1 isoform X1	-1.63922	3.4e-15	6.61e-14
Pde10a	cAMP and cAMP-inhibited cGMP 3\',5\'-cyclic phosphodiesterase 10A isoform X9	-3.33264	3.41e-15	6.63e-14
Rbms3	RNA-binding motif, single-stranded-interacting protein 3 isoform X13	-1.51033	3.43e-15	6.66e-14
Cacna1g	voltage-dependent T-type calcium channel subunit alpha-1G isoform X33	2.07115	3.44e-15	6.67e-14
Palm2	paralemmin-2	-2.21127	3.48e-15	6.74e-14
Sox11	transcription factor SOX-11	-2.95689	3.52e-15	6.79e-14
Thbs4	thrombospondin-4 precursor	-5.40204	3.61e-15	6.96e-14
Scarb1	scavenger receptor class B member 1 isoform 3	-2.39093	3.62e-15	6.97e-14
Pip5k1b	phosphatidylinositol 4-phosphate 5-kinase type-1 beta	2.11955	3.64e-15	7e-14
Slc10a4	sodium/bile acid cotransporter 4	-6.07245	3.69e-15	7.08e-14
Unc5a	netrin receptor UNC5A isoform 1 precursor	-1.32385	3.7e-15	7.09e-14
Arhgap6	rho GTPase-activating protein 6 isoform c	-4.32133	3.7e-15	7.09e-14
2900097C17Rik		-1.26	3.72e-15	7.12e-14
Bmp2	bone morphogenetic protein 2 isoform X1	-2.55072	3.74e-15	7.16e-14
Ptpn7	tyrosine-protein phosphatase non-receptor type 7 isoform X1	-5.86987	3.78e-15	7.21e-14
H6pd	GDH/6PGL endoplasmic bifunctional protein isoform X1	1.33387	3.79e-15	7.22e-14
Btg3	protein BTG3	-2.30983	3.86e-15	7.36e-14
Ctnnal1	alpha-catulin isoform X1	1.30279	3.9e-15	7.42e-14
Csdc2	cold shock domain-containing protein C2	1.57034	3.91e-15	7.43e-14
Kat2b	histone acetyltransferase KAT2B isoform X1	1.80984	3.94e-15	7.47e-14
Adamts18	A disintegrin and metalloproteinase with thrombospondin motifs 18 isoform X5	3.29445	3.95e-15	7.48e-14
Nxph2	neurexophilin-2 isoform X1	-6.77619	3.95e-15	7.48e-14
Slc22a3	solute carrier family 22 member 3	-5.79349	3.96e-15	7.49e-14
Abi2	abl interactor 2 isoform X10	-1.19807	3.99e-15	7.53e-14
Asb11	ankyrin repeat and SOCS box protein 11 isoform X3	-3.71329	4.04e-15	7.6e-14
Gfra1	GDNF family receptor alpha-1 isoform X1	-4.03443	4.04e-15	7.6e-14
Lingo2	leucine-rich repeat and immunoglobulin-like domain-containing nogo receptor-interacting protein 2 precursor	-2.5021	4.05e-15	7.61e-14
Dock10	dedicator of cytokinesis protein 10 isoform X15	-1.75797	4.17e-15	7.83e-14
Tmem181c-ps		1.24615	4.21e-15	7.9e-14
Tcp11l2	T-complex protein 11-like protein 2	1.17223	4.23e-15	7.91e-14
Chrm3	muscarinic acetylcholine receptor M3	-4.70439	4.23e-15	7.91e-14
Trim3	tripartite motif-containing protein 3 isoform a	1.33976	4.27e-15	7.98e-14
Casq2	calsequestrin-2 precursor	4.0037	4.3e-15	8.03e-14
Cdh11	cadherin-11 preproprotein	-1.82722	4.32e-15	8.06e-14
Fkbp1a	peptidyl-prolyl cis-trans isomerase FKBP1A isoform 3	-1.34751	4.36e-15	8.11e-14
Maf	transcription factor Maf	2.19598	4.44e-15	8.25e-14
Jph4	junctophilin-4	-1.1687	4.48e-15	8.31e-14
D130043K22Rik	dyslexia-associated protein KIAA0319 homolog precursor	-1.99543	4.5e-15	8.35e-14
Plekha8	pleckstrin homology domain-containing family A member 8 isoform 2	1.09078	4.54e-15	8.41e-14
Lhfpl2	lipoma HMGIC fusion partner-like 2 protein isoform X1	1.70068	4.57e-15	8.42e-14
Cadm3	cell adhesion molecule 3 precursor	1.46947	4.55e-15	8.42e-14
Tmem90a		-3.918	4.56e-15	8.42e-14
4833424O15Rik		-1.85562	4.59e-15	8.45e-14
Cntn5	contactin-5 isoform X5	-3.4188	4.6e-15	8.47e-14
Api5	apoptosis inhibitor 5 isoform X1	1.03491	4.63e-15	8.51e-14
Tusc3	tumor suppressor candidate 3 isoform X6	-1.63264	4.65e-15	8.53e-14
Syt16	synaptotagmin-16 isoform X1	-4.42255	4.67e-15	8.56e-14
Inpp4b	type II inositol 3,4-bisphosphate 4-phosphatase isoform X6	1.66196	4.7e-15	8.6e-14
Ehd1	EH domain-containing protein 1	1.41618	4.72e-15	8.61e-14
Rnasel	2-5A-dependent ribonuclease	-2.34209	4.71e-15	8.61e-14
Ptprn2	receptor-type tyrosine-protein phosphatase N2 precursor	-1.56493	4.73e-15	8.62e-14
Nrsn1	neurensin-1	-2.40353	4.73e-15	8.62e-14
Ppp1r2	protein phosphatase inhibitor 2	-1.60031	4.79e-15	8.72e-14
2900092E17Rik		2.28957	4.84e-15	8.8e-14
Nek2	serine/threonine-protein kinase Nek2	3.69101	4.91e-15	8.91e-14
Drd2	D(2) dopamine receptor	-7.00118	4.93e-15	8.93e-14
Hdac8	histone deacetylase 8 isoform X5	1.14145	4.93e-15	8.94e-14
Scx	basic helix-loop-helix transcription factor scleraxis	2.87986	5e-15	9.04e-14
Gm996	uncharacterized protein C9orf172 homolog	1.30008	5.01e-15	9.06e-14
E130012A19Rik	elongin BC and Polycomb repressive complex 2-associated protein	-2.94891	5.05e-15	9.11e-14
Rundc3b	RUN domain-containing protein 3B isoform X3	-1.17193	5.11e-15	9.19e-14
Cacna2d3	voltage-dependent calcium channel subunit alpha-2/delta-3 isoform X1	-2.19084	5.11e-15	9.19e-14
Dnahc1		-3.22005	5.11e-15	9.19e-14
Krt9	keratin, type I cytoskeletal 9	-7.8325	5.11e-15	9.19e-14
A730009L09Rik		4.16462	5.17e-15	9.28e-14
Gnb2	guanine nucleotide-binding protein G(I)/G(S)/G(T) subunit beta-2	-1.28024	5.18e-15	9.28e-14
Crtc2	CREB-regulated transcription coactivator 2 isoform X3	1.30905	5.21e-15	9.32e-14
Pde7b	cAMP-specific 3\',5\'-cyclic phosphodiesterase 7B isoform 2	-3.12466	5.22e-15	9.33e-14
Htr1f	5-hydroxytryptamine receptor 1F	-5.79175	5.24e-15	9.36e-14
C1qb	complement C1q subcomponent subunit B precursor	-1.61401	5.35e-15	9.54e-14
Ttc17	tetratricopeptide repeat protein 17 isoform X4	1.02922	5.37e-15	9.57e-14
Pcsk5	proprotein convertase subtilisin/kexin type 5 isoform 2 precursor	-2.61591	5.39e-15	9.59e-14
Cftr	cystic fibrosis transmembrane conductance regulator isoform X2	-6.60443	5.43e-15	9.66e-14
LOC100862121		-2.99421	5.45e-15	9.67e-14
Pdgfra	platelet-derived growth factor receptor alpha isoform 1 precursor	-1.48549	5.49e-15	9.74e-14
Gcnt4	beta-1,3-galactosyl-O-glycosyl-glycoprotein beta-1,6-N-acetylglucosaminyltransferase 4 isoform X1	-2.63695	5.6e-15	9.91e-14
Mybpc1	myosin-binding protein C, slow-type isoform X2	5.68759	5.63e-15	9.97e-14
Elovl2	elongation of very long chain fatty acids protein 2 isoform 2	1.50756	5.66e-15	1e-13
Hexb	beta-hexosaminidase subunit beta precursor	-1.36329	5.71e-15	1e-13
Zfp804a	zinc finger protein 804A	-2.01505	5.69e-15	1e-13
Zfp575	zinc finger protein 575 isoform X1	-2.22511	5.71e-15	1e-13
Chsy3	chondroitin sulfate synthase 3	-5.15721	5.71e-15	1e-13
Col18a1	collagen alpha-1(XVIII) chain isoform X4	3.86137	5.78e-15	1.01e-13
Zfp239	zinc finger protein 239	-1.23069	5.73e-15	1.01e-13
Gucy1a3	guanylate cyclase soluble subunit alpha-3 isoform X1	-1.71433	5.76e-15	1.01e-13
St5	suppression of tumorigenicity 5 protein isoform X4	1.46995	5.81e-15	1.02e-13
Aplp1	amyloid-like protein 1 isoform X1	-1.43183	5.8e-15	1.02e-13
Kif13a	kinesin-like protein KIF13A isoform X7	1.22816	5.94e-15	1.04e-13
Ptprf	receptor-type tyrosine-protein phosphatase F isoform X11	-1.52025	5.96e-15	1.04e-13
Gad2	glutamate decarboxylase 2 isoform X1	-1.80212	6.1e-15	1.06e-13
Tnfrsf12a	tumor necrosis factor receptor superfamily member 12A isoform 2 precursor	2.7432	6.18e-15	1.07e-13
Hopx	homeodomain-only protein	3.00581	6.2e-15	1.08e-13
Serping1	plasma protease C1 inhibitor precursor	2.26681	6.24e-15	1.08e-13
Wnt7a	protein Wnt-7a precursor	1.89764	6.22e-15	1.08e-13
1110021J02Rik		1.09352	6.24e-15	1.08e-13
Gpr68	ovarian cancer G-protein coupled receptor 1	2.65402	6.31e-15	1.09e-13
Rab36	ras-related protein Rab-36 isoform X1	-1.70203	6.33e-15	1.09e-13
Il34	interleukin-34 isoform 2 precursor	-2.88824	6.29e-15	1.09e-13
Myom3	myomesin-3 isoform X3	-3.5835	6.35e-15	1.09e-13
Slc6a5	sodium- and chloride-dependent glycine transporter 2 isoform X5	10.2374	6.42e-15	1.1e-13
Ccdc69	coiled-coil domain-containing protein 69 isoform X1	3.4278	6.36e-15	1.1e-13
Caly	neuron-specific vesicular protein calcyon	-1.87705	6.44e-15	1.1e-13
Slc25a14	brain mitochondrial carrier protein 1 isoform 3	-1.12776	6.46e-15	1.11e-13
Mc4r	melanocortin receptor 4	-5.40661	6.49e-15	1.11e-13
Gm9804		-7.74319	6.46e-15	1.11e-13
Trerf1	transcriptional-regulating factor 1 isoform 1	-3.49932	6.57e-15	1.12e-13
Rapgef2	rap guanine nucleotide exchange factor 2 isoform X5	-1.27176	6.7e-15	1.14e-13
Grm5	metabotropic glutamate receptor 5 isoform a precursor	-5.15878	6.71e-15	1.14e-13
Ntf3	neurotrophin-3 isoform X2	3.60796	6.84e-15	1.17e-13
Ociad2	OCIA domain-containing protein 2 isoform 2	-2.21806	6.92e-15	1.18e-13
Shisa7	protein shisa-7 isoform X1	-4.32211	7.01e-15	1.19e-13
Pdk2	pyruvate dehydrogenase kinase, isoenzyme 2 isoform X1	1.28889	7.04e-15	1.2e-13
Parvg	gamma-parvin isoform X2	-2.64494	7.17e-15	1.21e-13
Fam19a2	protein FAM19A2 isoform 2 precursor	-3.55268	7.15e-15	1.21e-13
Il1rapl2	X-linked interleukin-1 receptor accessory protein-like 2 precursor	-4.69826	7.19e-15	1.22e-13
A2ld1		2.20397	7.25e-15	1.23e-13
Rgs2	regulator of G-protein signaling 2	-2.69635	7.26e-15	1.23e-13
Srgap2	SLIT-ROBO Rho GTPase-activating protein 2 isoform X2	1.38939	7.42e-15	1.25e-13
Laptm5	lysosomal-associated transmembrane protein 5	-1.89991	7.51e-15	1.26e-13
Max	protein max isoform X2	1.01003	7.54e-15	1.27e-13
Nlgn1	neuroligin-1 isoform X4	-1.47745	7.7e-15	1.29e-13
Odz2		-2.34693	7.67e-15	1.29e-13
Wwc1	protein KIBRA	-1.57503	7.79e-15	1.3e-13
Celf6	CUGBP Elav-like family member 6 isoform X6	-2.46702	7.75e-15	1.3e-13
Prrg3	transmembrane gamma-carboxyglutamic acid protein 3 isoform X1	-1.48165	7.85e-15	1.31e-13
Pdgfb	platelet-derived growth factor subunit B isoform X1	-1.63274	7.84e-15	1.31e-13
Jsrp1	junctional sarcoplasmic reticulum protein 1 isoform X1	-4.70263	7.88e-15	1.31e-13
Pvalb	parvalbumin alpha	4.41864	7.9e-15	1.32e-13
Mafb	transcription factor MafB	-2.5198	7.93e-15	1.32e-13
Xk	membrane transport protein XK	1.41706	7.99e-15	1.33e-13
Tmtc1	transmembrane and TPR repeat-containing protein 1 isoform X3	-1.72474	7.98e-15	1.33e-13
Sphkap	A-kinase anchor protein SPHKAP isoform X1	2.48546	8.07e-15	1.34e-13
Fosb	protein fosB isoform X2	-4.0134	8.07e-15	1.34e-13
Fbll1	rRNA/tRNA 2\'-O-methyltransferase fibrillarin-like protein 1	-1.60156	8.18e-15	1.35e-13
Dsel	dermatan-sulfate epimerase-like protein precursor	-2.1807	8.14e-15	1.35e-13
Limd2	LIM domain-containing protein 2 isoform X1	-1.73643	8.22e-15	1.36e-13
Scn9a	sodium channel protein type 9 subunit alpha isoform X3	-2.94975	8.23e-15	1.36e-13
Tprn	taperin	2.13784	8.31e-15	1.37e-13
Arpc5	actin-related protein 2/3 complex subunit 5	-1.10716	8.33e-15	1.37e-13
Frmd7	FERM domain-containing protein 7 isoform X6	-4.31525	8.31e-15	1.37e-13
C130060K24Rik	uncharacterized protein LOC243407	-6.43944	8.34e-15	1.37e-13
Grb7	growth factor receptor-bound protein 7	1.60915	8.38e-15	1.38e-13
Fgfr1	fibroblast growth factor receptor 1 isoform X2	1.26009	8.41e-15	1.38e-13
Pik3r5	phosphoinositide 3-kinase regulatory subunit 5 isoform X1	-2.82735	8.49e-15	1.39e-13
B4galt2	beta-1,4-galactosyltransferase 2	-1.43664	8.54e-15	1.4e-13
Cyp2d22	cytochrome P450, family 2, subfamily d, polypeptide 22	1.07077	8.77e-15	1.43e-13
Map2k1	dual specificity mitogen-activated protein kinase kinase 1 isoform X1	-1.12789	8.75e-15	1.43e-13
Galntl2		3.24768	8.83e-15	1.44e-13
Tgfa	protransforming growth factor alpha preproprotein	-2.83523	8.9e-15	1.45e-13
Myt1l	myelin transcription factor 1-like protein isoform X17	-1.62967	9.02e-15	1.47e-13
Rgs11	regulator of G-protein signaling 11 isoform X3	-3.31349	9.06e-15	1.47e-13
Lcat	phosphatidylcholine-sterol acyltransferase precursor	2.32831	9.15e-15	1.48e-13
Col4a2	collagen alpha-2(IV) chain precursor	-2.02655	9.13e-15	1.48e-13
Itm2c	integral membrane protein 2C	-1.44021	9.17e-15	1.49e-13
Sept9	septin-9 isoform X2	-2.46605	9.41e-15	1.52e-13
Fam5b		-1.93475	9.49e-15	1.53e-13
Slc18a3	vesicular acetylcholine transporter	-7.36459	9.51e-15	1.54e-13
Pla2g7	platelet-activating factor acetylhydrolase isoform X2	1.47989	9.65e-15	1.55e-13
Zfp687	zinc finger protein 687 isoform X1	1.13233	9.64e-15	1.55e-13
Kctd1	BTB/POZ domain-containing protein KCTD1 isoform X1	-1.92583	9.66e-15	1.55e-13
2010204K13Rik		-3.9072	9.69e-15	1.56e-13
1110018G07Rik		-1.53318	9.92e-15	1.59e-13
Rgs20	regulator of G-protein signaling 20 isoform X3	-2.47614	9.93e-15	1.59e-13
Mras	ras-related protein M-Ras isoform X1	-1.47942	9.99e-15	1.6e-13
Rangap1	ran GTPase-activating protein 1	-1.16892	1.01e-14	1.62e-13
Pcsk2	neuroendocrine convertase 2 precursor	-1.31453	1.01e-14	1.62e-13
Plk5	inactive serine/threonine-protein kinase PLK5 isoform X5	2.01548	1.02e-14	1.63e-13
Gpsm2	G-protein-signaling modulator 2 isoform X1	-1.68021	1.03e-14	1.63e-13
Lin28b	protein lin-28 homolog B isoform X2	-2.47336	1.02e-14	1.63e-13
Fam82a2		1.1357	1.04e-14	1.65e-13
Zfp395	zinc finger protein 395 isoform X1	2.10643	1.06e-14	1.67e-13
Gnal	guanine nucleotide-binding protein G(olf) subunit alpha isoform 1	-2.03959	1.05e-14	1.67e-13
Gpr34	probable G-protein coupled receptor 34	-2.21191	1.06e-14	1.67e-13
Itga7	integrin alpha-7 isoform X4	2.53268	1.06e-14	1.68e-13
Nudt22	nucleoside diphosphate-linked moiety X motif 22 isoform X1	1.7768	1.06e-14	1.68e-13
Ddit4l	DNA damage-inducible transcript 4-like protein	-4.13326	1.06e-14	1.68e-13
Mtss1l	MTSS1-like protein isoform X8	1.22136	1.07e-14	1.69e-13
Dnalc1		-1.05819	1.08e-14	1.71e-13
Tmem91	transmembrane protein 91 isoform 1	-3.61149	1.09e-14	1.72e-13
Pdgfd	platelet-derived growth factor D isoform X3	2.66458	1.1e-14	1.73e-13
Khdrbs3	KH domain-containing, RNA-binding, signal transduction-associated protein 3 isoform X1	-2.6446	1.1e-14	1.73e-13
Myh7	myosin-7	-4.11476	1.11e-14	1.74e-13
Ptpn21	tyrosine-protein phosphatase non-receptor type 21	2.01173	1.13e-14	1.77e-13
LOC100861830		2.60028	1.14e-14	1.78e-13
Gm4980		-2.83274	1.13e-14	1.78e-13
Celsr2	cadherin EGF LAG seven-pass G-type receptor 2 isoform 1 precursor	-1.00998	1.15e-14	1.79e-13
Egfem1	EGF-like and EMI domain-containing protein 1 isoform X12	-3.17948	1.14e-14	1.79e-13
Aqp4	aquaporin-4 isoform M23	1.79099	1.16e-14	1.81e-13
Bai2		-1.83672	1.16e-14	1.81e-13
Cdkl4	cyclin-dependent kinase-like 4 isoform X1	-2.93528	1.16e-14	1.81e-13
Cap1	adenylyl cyclase-associated protein 1	-1.45919	1.17e-14	1.82e-13
Cyth3	cytohesin-3 isoform 2	1.0196	1.2e-14	1.86e-13
Sntg2	gamma-2-syntrophin isoform X3	-4.22815	1.2e-14	1.87e-13
Pard3	partitioning defective 3 homolog isoform 1	-1.50292	1.22e-14	1.89e-13
Npas2	neuronal PAS domain-containing protein 2	-4.24261	1.22e-14	1.89e-13
Vrk1	serine/threonine-protein kinase VRK1 isoform X6	-1.34999	1.23e-14	1.9e-13
Sytl5	synaptotagmin-like protein 5 isoform X1	-4.80142	1.23e-14	1.9e-13
Lbx1	transcription factor LBX1	7.67879	1.24e-14	1.91e-13
Tmtc2	transmembrane and TPR repeat-containing protein 2 isoform X1	1.4454	1.24e-14	1.91e-13
Tpra1	transmembrane protein adipocyte-associated 1 isoform X2	1.26683	1.25e-14	1.92e-13
Aif1	allograft inflammatory factor 1 isoform X1	-2.94272	1.26e-14	1.94e-13
Stxbp6	syntaxin-binding protein 6 isoform X1	-2.17603	1.29e-14	1.98e-13
Sall3	sal-like protein 3	-3.57233	1.29e-14	1.98e-13
Nkain1	sodium/potassium-transporting ATPase subunit beta-1-interacting protein 1 isoform X1	1.33386	1.29e-14	1.99e-13
Rhob	rho-related GTP-binding protein RhoB precursor	-1.2168	1.3e-14	1.99e-13
P2ry12	P2Y purinoceptor 12 isoform X1	-2.11509	1.3e-14	1.99e-13
Gm11549		-9.72251	1.3e-14	1.99e-13
Pias3	E3 SUMO-protein ligase PIAS3 isoform X1	1.08918	1.31e-14	2e-13
Dhrs11	dehydrogenase/reductase SDR family member 11 precursor	2.14507	1.33e-14	2.03e-13
Slc22a23	solute carrier family 22 member 23 isoform X1	-1.00742	1.34e-14	2.04e-13
Mtch1	mitochondrial carrier homolog 1 isoform X2	-1.33856	1.34e-14	2.04e-13
Mtch2	mitochondrial carrier homolog 2 isoform 4	1.12546	1.35e-14	2.05e-13
Sstr2	somatostatin receptor type 2 isoform A	-5.72023	1.35e-14	2.06e-13
Lin7b	protein lin-7 homolog B	-2.61939	1.37e-14	2.08e-13
Tdo2	tryptophan 2,3-dioxygenase	4.76509	1.38e-14	2.09e-13
Slc1a2	excitatory amino acid transporter 2 isoform X1	-1.79087	1.4e-14	2.12e-13
Gng10	guanine nucleotide-binding protein G(I)/G(S)/G(O) subunit gamma-10 precursor	-1.42996	1.41e-14	2.13e-13
Porcn	protein-serine O-palmitoleoyltransferase porcupine isoform X3	1.10276	1.41e-14	2.14e-13
D830015G02Rik		-5.51717	1.42e-14	2.14e-13
B3gnt2	N-acetyllactosaminide beta-1,3-N-acetylglucosaminyltransferase 2	-2.83209	1.42e-14	2.15e-13
Ddo	D-aspartate oxidase isoform 5 precursor	2.51505	1.44e-14	2.17e-13
Add2	beta-adducin isoform 1	-1.52894	1.44e-14	2.17e-13
Pan2	PAB-dependent poly(A)-specific ribonuclease subunit PAN2 isoform X6	1.4111	1.46e-14	2.18e-13
Zranb1	ubiquitin thioesterase Zranb1 isoform X3	1.26957	1.45e-14	2.18e-13
Rasa3	ras GTPase-activating protein 3	1.2485	1.45e-14	2.18e-13
Zfp606	zinc finger protein 606 isoform 3	1.18588	1.45e-14	2.18e-13
Sgcz	zeta-sarcoglycan isoform X4	-3.012	1.45e-14	2.18e-13
Rhod	rho-related GTP-binding protein RhoD isoform X1	3.21322	1.46e-14	2.19e-13
Celf2	CUGBP Elav-like family member 2 isoform X5	-1.32553	1.47e-14	2.19e-13
Lrrc38	leucine-rich repeat-containing protein 38 precursor	2.6364	1.48e-14	2.21e-13
Btbd3	BTB/POZ domain-containing protein 3 isoform X1	2.11625	1.49e-14	2.22e-13
Cdr2l	cerebellar degeneration-related protein 2-like isoform X1	1.58295	1.49e-14	2.22e-13
Cpe	carboxypeptidase E preproprotein	-1.3575	1.51e-14	2.25e-13
Hs3st2	heparan sulfate glucosamine 3-O-sulfotransferase 2 isoform X4	-3.8412	1.51e-14	2.25e-13
Galntl6	polypeptide N-acetylgalactosaminyltransferase-like 6 isoform X2	-2.97025	1.52e-14	2.26e-13
Nkx2-1	homeobox protein Nkx-2.1	-6.87051	1.53e-14	2.27e-13
Nck1	cytoplasmic protein NCK1 2	1.22939	1.55e-14	2.29e-13
Nova2	RNA-binding protein Nova-2	-1.153	1.55e-14	2.3e-13
Ptgfrn	prostaglandin F2 receptor negative regulator isoform X1	-1.66923	1.56e-14	2.3e-13
Abca7	ATP-binding cassette sub-family A member 7 isoform X4	2.26511	1.59e-14	2.35e-13
Tnip2	TNFAIP3-interacting protein 2	-2.10571	1.6e-14	2.36e-13
Plxnb2	plexin-B2 precursor	1.59118	1.61e-14	2.37e-13
Cdh9	cadherin-9 preproprotein	-5.492	1.61e-14	2.37e-13
Tmem62	transmembrane protein 62 precursor	1.26284	1.62e-14	2.38e-13
Tmem44	transmembrane protein 44 isoform X1	-2.72137	1.62e-14	2.38e-13
Nol6	nucleolar protein 6	-1.05916	1.64e-14	2.41e-13
Plxnd1	plexin-D1 precursor	-2.2926	1.66e-14	2.43e-13
Sema5b	semaphorin-5B isoform X1	-2.59109	1.66e-14	2.43e-13
Fam196a	protein FAM196A	-2.66492	1.66e-14	2.43e-13
Pax3	paired box protein Pax-3 isoform a	11.5164	1.67e-14	2.44e-13
Xkr7	XK-related protein 7 isoform X2	2.57719	1.67e-14	2.45e-13
Crtac1	cartilage acidic protein 1 precursor	-2.61122	1.7e-14	2.48e-13
E130008D07Rik		-6.14965	1.7e-14	2.48e-13
Aldoc	fructose-bisphosphate aldolase C	1.28596	1.73e-14	2.51e-13
Elfn1	protein ELFN1 precursor	-4.66125	1.73e-14	2.51e-13
Nr2e1	nuclear receptor subfamily 2 group E member 1 isoform X1	-8.10334	1.72e-14	2.51e-13
Coro7	coronin-7	-1.36315	1.74e-14	2.52e-13
Rhbdl3	rhomboid-related protein 3 isoform X3	-2.24604	1.73e-14	2.52e-13
Egr1	early growth response protein 1	-3.44162	1.74e-14	2.52e-13
Enc1	ectoderm-neural cortex protein 1	-5.30678	1.76e-14	2.55e-13
Abcb4	phosphatidylcholine translocator ABCB4 isoform X4	-2.21758	1.82e-14	2.63e-13
Rasal1	rasGAP-activating-like protein 1 isoform X6	-2.3846	1.82e-14	2.64e-13
Ncs1	neuronal calcium sensor 1	-1.05059	1.83e-14	2.65e-13
Hn1	hematological and neurological expressed 1 protein	-1.45128	1.83e-14	2.65e-13
Smarca1	probable global transcription activator SNF2L1 isoform X2	-1.44426	1.85e-14	2.66e-13
C1qc	complement C1q subcomponent subunit C isoform X1	-1.58873	1.84e-14	2.66e-13
Nrp1	neuropilin-1 isoform X2	-1.73381	1.85e-14	2.66e-13
Tacr1	substance-P receptor isoform X1	-6.74786	1.86e-14	2.67e-13
Nckap1l	nck-associated protein 1-like	-2.1444	1.86e-14	2.68e-13
Lipg	endothelial lipase precursor	-5.35109	1.9e-14	2.72e-13
Slc7a4	cationic amino acid transporter 4	-1.47623	1.92e-14	2.74e-13
Ier5l	immediate early response gene 5-like protein	-3.5625	1.91e-14	2.74e-13
Slc1a4	neutral amino acid transporter A	-1.56337	1.98e-14	2.84e-13
Pcdh7	protocadherin-7 isoform 4 precursor	-1.84098	2e-14	2.85e-13
Atp1b2	sodium/potassium-transporting ATPase subunit beta-2	1.54233	2e-14	2.86e-13
Phf21b	PHD finger protein 21B isoform X3	1.42108	2e-14	2.86e-13
Mpped2	metallophosphoesterase MPPED2 isoform X2	-1.90264	2.03e-14	2.89e-13
Zfp229	zinc finger protein 229	1.67925	2.03e-14	2.9e-13
Nsmce4a	non-structural maintenance of chromosomes element 4 homolog A	1.10364	2.09e-14	2.97e-13
Spata13	spermatogenesis-associated protein 13 isoform 2	-2.32443	2.09e-14	2.97e-13
Scn5a	sodium channel protein type 5 subunit alpha isoform X2	-6.7675	2.13e-14	3.02e-13
Calb1	calbindin	2.01453	2.14e-14	3.03e-13
9430020K01Rik	junctional protein associated with coronary artery disease isoform X1	-2.31146	2.14e-14	3.04e-13
Col6a1	collagen alpha-1(VI) chain precursor	-3.52148	2.15e-14	3.05e-13
Ids	iduronate 2-sulfatase isoform X2	-1.16337	2.18e-14	3.08e-13
Mkl1	MKL/myocardin-like protein 1 isoform 1	-1.50812	2.18e-14	3.08e-13
Ephb6	ephrin type-B receptor 6 precursor	-3.59716	2.18e-14	3.08e-13
Cdk5rap2	CDK5 regulatory subunit-associated protein 2 isoform 1	1.77732	2.19e-14	3.09e-13
Rilpl1	RILP-like protein 1 isoform X3	-1.29785	2.19e-14	3.09e-13
Slc38a1	sodium-coupled neutral amino acid transporter 1	1.07387	2.2e-14	3.1e-13
LOC100861633		-3.50838	2.2e-14	3.1e-13
Steap2	metalloreductase STEAP2 isoform 1	2.68359	2.22e-14	3.11e-13
Slc16a3	monocarboxylate transporter 4	-2.59834	2.25e-14	3.17e-13
Tspan4	tetraspanin-4	2.8346	2.27e-14	3.18e-13
Kcnk12	potassium channel subfamily K member 12	2.8667	2.27e-14	3.19e-13
Gucy1b3	guanylate cyclase soluble subunit beta-1 isoform 2	-1.27006	2.3e-14	3.23e-13
Ng23		3.30377	2.32e-14	3.24e-13
Chi3l7		6.92549	2.34e-14	3.27e-13
Sprn	shadow of prion protein precursor	-1.59949	2.34e-14	3.27e-13
Zfp768	zinc finger protein 768	1.32809	2.36e-14	3.3e-13
LOC100861894		-2.75057	2.37e-14	3.3e-13
Traip	E3 ubiquitin-protein ligase TRAIP isoform X2	-3.69051	2.37e-14	3.31e-13
Mpp4	MAGUK p55 subfamily member 4 isoform 2	3.43342	2.4e-14	3.34e-13
Dpysl4	dihydropyrimidinase-related protein 4 isoform X2	1.19352	2.42e-14	3.36e-13
Pcdh8	protocadherin-8 isoform 2 precursor	-4.22382	2.43e-14	3.37e-13
Zfpm2	zinc finger protein ZFPM2	2.66598	2.49e-14	3.44e-13
Cspg5	chondroitin sulfate proteoglycan 5 isoform b precursor	-1.68549	2.48e-14	3.44e-13
Hs3st4	heparan sulfate glucosamine 3-O-sulfotransferase 4 isoform X1	-5.78298	2.48e-14	3.44e-13
Vmn2r2	vomeronasal 2, receptor 2 isoform X2	7.6605	2.5e-14	3.45e-13
Ldoc1l	protein LDOC1L	-1.12834	2.5e-14	3.45e-13
Entpd3	ectonucleoside triphosphate diphosphohydrolase 3	-2.6873	2.5e-14	3.45e-13
Lgr4	leucine-rich repeat-containing G-protein coupled receptor 4 precursor	1.1641	2.51e-14	3.46e-13
Gpr27	probable G-protein coupled receptor 27	-2.10358	2.51e-14	3.46e-13
Susd1	sushi domain-containing protein 1 isoform X5	-3.45199	2.56e-14	3.52e-13
Mif4gd	MIF4G domain-containing protein isoform X1	1.37116	2.57e-14	3.53e-13
Pcdh11x	protocadherin-11 X-linked isoform b precursor	-2.64106	2.57e-14	3.53e-13
Slco4a1	solute carrier organic anion transporter family member 4A1 isoform X2	3.01828	2.59e-14	3.55e-13
Ltbp2	latent-transforming growth factor beta-binding protein 2 isoform X2	4.5977	2.62e-14	3.59e-13
Efna5	ephrin-A5 isoform 2 precursor	-1.55785	2.64e-14	3.61e-13
C1qa	complement C1q subcomponent subunit A precursor	-1.68679	2.64e-14	3.61e-13
Srrm4	serine/arginine repetitive matrix protein 4 isoform X1	1.8394	2.67e-14	3.65e-13
Saal1	protein SAAL1 isoform X1	1.28566	2.71e-14	3.7e-13
Rgs17	regulator of G-protein signaling 17 isoform 2	-1.35838	2.79e-14	3.8e-13
Gm3985	uncharacterized protein LOC100042715	-2.86147	2.78e-14	3.8e-13
Rapgef5	rap guanine nucleotide exchange factor 5 isoform X1	-1.64388	2.87e-14	3.9e-13
A2m	alpha-2-macroglobulin-P precursor	5.22288	2.87e-14	3.91e-13
Igsf11	immunoglobulin superfamily member 11 isoform X3	-1.50859	2.89e-14	3.92e-13
Kctd4	BTB/POZ domain-containing protein KCTD4	-2.50729	2.89e-14	3.92e-13
Cntn6	contactin-6 isoform X2	1.75464	2.91e-14	3.94e-13
St8sia2	alpha-2,8-sialyltransferase 8B isoform X1	-2.66939	2.92e-14	3.96e-13
Vopp1	vesicular, overexpressed in cancer, prosurvival protein 1 isoform X3	-1.29916	2.98e-14	4.03e-13
Kcnab2	voltage-gated potassium channel subunit beta-2 isoform 1	-1.52779	3.01e-14	4.06e-13
Hapln1	hyaluronan and proteoglycan link protein 1 isoform X1	-1.7228	3.01e-14	4.06e-13
Plcb3	1-phosphatidylinositol 4,5-bisphosphate phosphodiesterase beta-3 isoform X1	1.28462	3.09e-14	4.17e-13
Rimbp3	RIMS-binding protein 3	-3.06489	3.09e-14	4.17e-13
9030425E11Rik		1.66451	3.12e-14	4.2e-13
Lrrc8c	volume-regulated anion channel subunit LRRC8C isoform X2	-1.76498	3.13e-14	4.21e-13
Lsm11	U7 snRNA-associated Sm-like protein LSm11	1.88322	3.14e-14	4.23e-13
Prkg2	cGMP-dependent protein kinase 2 isoform X1	-3.77142	3.17e-14	4.26e-13
Oaf	out at first protein homolog precursor	-2.17124	3.19e-14	4.28e-13
Celf4	CUGBP Elav-like family member 4 isoform E	-1.0891	3.21e-14	4.3e-13
Cox6a2	cytochrome c oxidase subunit 6A2, mitochondrial precursor	-4.79251	3.23e-14	4.33e-13
Shc4	SHC-transforming protein 4 isoform X3	1.70874	3.25e-14	4.35e-13
Cgref1	cell growth regulator with EF hand domain protein 1 isoform 1	-2.4152	3.28e-14	4.39e-13
2610019F03Rik		-1.3946	3.3e-14	4.4e-13
Gm4983		-2.41563	3.3e-14	4.41e-13
Stc1	stanniocalcin-1 precursor	-4.83959	3.4e-14	4.53e-13
A230006K03Rik		-4.13306	3.41e-14	4.54e-13
Nfia	nuclear factor 1 A-type isoform 2	1.53141	3.46e-14	4.61e-13
Adamts15	A disintegrin and metalloproteinase with thrombospondin motifs 15 isoform X1	2.26257	3.48e-14	4.63e-13
Arl4d	ADP-ribosylation factor-like protein 4D	-1.89862	3.49e-14	4.64e-13
Eef2k	eukaryotic elongation factor 2 kinase isoform X4	1.17223	3.55e-14	4.69e-13
Fam20c	extracellular serine/threonine protein kinase FAM20C isoform X1	-1.06289	3.54e-14	4.69e-13
Tarsl2	probable threonine--tRNA ligase 2, cytoplasmic	-1.26344	3.54e-14	4.69e-13
LOC100502835		-3.11996	3.54e-14	4.69e-13
Camkv	caM kinase-like vesicle-associated protein isoform X1	-6.48998	3.55e-14	4.69e-13
Tspan11	tetraspanin-11 isoform X1	4.761	3.56e-14	4.7e-13
Fcho1	F-BAR domain only protein 1 isoform X1	-1.46465	3.57e-14	4.71e-13
Tmem132a	transmembrane protein 132A precursor	1.17304	3.6e-14	4.75e-13
Cep120	centrosomal protein of 120 kDa isoform X1	1.00394	3.61e-14	4.75e-13
Gpr12	G-protein coupled receptor 12 isoform X1	-1.59661	3.66e-14	4.82e-13
Cacna1a	voltage-dependent P/Q-type calcium channel subunit alpha-1A isoform 1	1.46136	3.69e-14	4.86e-13
B230216N24Rik		-3.45987	3.7e-14	4.86e-13
Itm2b	integral membrane protein 2B	1.05106	3.74e-14	4.91e-13
Npy1r	neuropeptide Y receptor type 1 isoform X1	-3.26965	3.77e-14	4.95e-13
Dpysl5	dihydropyrimidinase-related protein 5 isoform X1	-1.19266	3.79e-14	4.98e-13
Sema3e	semaphorin-3E precursor	-1.73768	3.84e-14	5.03e-13
Slc1a3	excitatory amino acid transporter 1	1.22054	3.85e-14	5.05e-13
Plch2	1-phosphatidylinositol 4,5-bisphosphate phosphodiesterase eta-2 isoform X10	2.11814	3.88e-14	5.06e-13
Arl4c	ADP-ribosylation factor-like protein 4C	1.53514	3.87e-14	5.06e-13
Hif1a	hypoxia-inducible factor 1-alpha isoform 3	1.24067	3.88e-14	5.06e-13
Ccdc85a	coiled-coil domain-containing protein 85A isoform X6	-1.28704	3.89e-14	5.06e-13
Sntg1	gamma-1-syntrophin isoform X1	-2.02276	3.87e-14	5.06e-13
Ildr2	immunoglobulin-like domain-containing receptor 2 isoform X2	-2.96716	3.88e-14	5.06e-13
Ccbp2		-4.5919	3.87e-14	5.06e-13
Tmem109	transmembrane protein 109 isoform X1	1.15662	3.93e-14	5.1e-13
Usp11	ubiquitin carboxyl-terminal hydrolase 11 isoform X4	-1.68624	3.92e-14	5.1e-13
Itpka	inositol-trisphosphate 3-kinase A	-1.18061	3.94e-14	5.11e-13
Esyt1	extended synaptotagmin-1	1.83578	3.97e-14	5.14e-13
Tspan15	tetraspanin-15 isoform X1	1.38019	3.97e-14	5.14e-13
Nhp2	H/ACA ribonucleoprotein complex subunit 2	-1.18515	3.97e-14	5.14e-13
Tmem51	transmembrane protein 51 isoform X1	2.07781	3.99e-14	5.16e-13
Tpd52l1	tumor protein D53 isoform X4	-2.61475	4.01e-14	5.17e-13
Fst	follistatin FST288 precursor	-5.53605	4.05e-14	5.21e-13
A930012L18Rik		2.67674	4.07e-14	5.23e-13
Espn	espin isoform X1	3.10677	4.09e-14	5.26e-13
1700001L19Rik	uncharacterized protein C5orf49 homolog	-3.39922	4.1e-14	5.27e-13
Kcnn3	small conductance calcium-activated potassium channel protein 3	-2.58319	4.19e-14	5.37e-13
Ppm1d	protein phosphatase 1D	1.60511	4.2e-14	5.39e-13
Fdft1	squalene synthase isoform X2	-1.13791	4.29e-14	5.5e-13
Plcb1	1-phosphatidylinositol 4,5-bisphosphate phosphodiesterase beta-1 isoform X1	-1.93489	4.3e-14	5.5e-13
Hsd3b7	3 beta-hydroxysteroid dehydrogenase type 7 isoform X1	1.78025	4.31e-14	5.51e-13
Ryr3	ryanodine receptor 3 isoform X6	-2.3135	4.32e-14	5.52e-13
Samd5	sterile alpha motif domain-containing protein 5	-2.56485	4.38e-14	5.59e-13
Fezf2	fez family zinc finger protein 2	-8.78999	4.41e-14	5.63e-13
Cst3	cystatin-C precursor	-1.60686	4.43e-14	5.65e-13
C530008M17Rik	uncharacterized protein KIAA1211 isoform X6	-1.21958	4.51e-14	5.74e-13
Egr2	E3 SUMO-protein ligase EGR2 isoform X3	-7.812	4.52e-14	5.75e-13
Sh3bgrl3	SH3 domain-binding glutamic acid-rich-like protein 3	-1.91293	4.57e-14	5.81e-13
Grin2b	glutamate receptor ionotropic, NMDA 2B isoform X1	-4.00836	4.64e-14	5.9e-13
Fam163b	protein FAM163B	-4.19273	4.67e-14	5.93e-13
Magi3	membrane-associated guanylate kinase, WW and PDZ domain-containing protein 3 isoform 2	-1.58566	4.7e-14	5.96e-13
Kctd13	BTB/POZ domain-containing adapter for CUL3-mediated RhoA degradation protein 1	-1.4654	4.72e-14	5.98e-13
Rcan1	calcipressin-1 isoform 1	-1.12637	4.76e-14	6.02e-13
Mmab	cob(I)yrinic acid a,c-diamide adenosyltransferase, mitochondrial isoform 1 precursor	-1.25043	4.77e-14	6.02e-13
Gpr26	G-protein coupled receptor 26 isoform X1	-3.9509	4.79e-14	6.05e-13
Ccdc45		1.60438	4.81e-14	6.07e-13
Sox4	transcription factor SOX-4	-1.83722	4.88e-14	6.15e-13
Rab6b	ras-related protein Rab-6B isoform X1	-1.31174	4.9e-14	6.17e-13
Mov10	putative helicase MOV-10 isoform X1	-1.81578	4.91e-14	6.17e-13
Gpr155	integral membrane protein GPR155 isoform X4	-2.25541	4.95e-14	6.22e-13
Gng4	guanine nucleotide-binding protein G(I)/G(S)/G(O) subunit gamma-4 precursor	-4.97079	4.95e-14	6.22e-13
Irs1	insulin receptor substrate 1	1.4229	5.03e-14	6.31e-13
Arc	activity-regulated cytoskeleton-associated protein	-3.26632	5.05e-14	6.33e-13
Irf8	interferon regulatory factor 8	-2.36601	5.12e-14	6.4e-13
Sept5	septin-5	-1.47169	5.13e-14	6.41e-13
Itgal	integrin alpha-L isoform X1	4.45157	5.16e-14	6.43e-13
Cdc42ep4	cdc42 effector protein 4 isoform X1	1.66148	5.16e-14	6.43e-13
Selplg	P-selectin glycoprotein ligand 1 precursor	-2.05969	5.16e-14	6.43e-13
Lrrc6	protein tilB homolog	-3.3234	5.16e-14	6.43e-13
Apbb1ip	amyloid beta A4 precursor protein-binding family B member 1-interacting protein isoform X2	-2.29514	5.18e-14	6.44e-13
Tbc1d1	TBC1 domain family member 1 isoform X6	1.31724	5.24e-14	6.52e-13
Fam169a	soluble lamin-associated protein of 75 kDa isoform X3	-1.38332	5.27e-14	6.54e-13
Glra2	glycine receptor subunit alpha-2 isoform X1	-3.35665	5.3e-14	6.57e-13
Rab15	ras-related protein Rab-15 isoform X1	-1.22577	5.34e-14	6.62e-13
Zmat4	zinc finger matrin-type protein 4 isoform 2	-2.10529	5.36e-14	6.64e-13
Actg1	actin, cytoplasmic 2 isoform 1	-1.32389	5.42e-14	6.7e-13
P4ha3	prolyl 4-hydroxylase subunit alpha-3 isoform X2	-3.61376	5.42e-14	6.7e-13
Nav1	neuron navigator 1 isoform X2	-1.17741	5.49e-14	6.78e-13
Fgf3	fibroblast growth factor 3 isoform X1	-6.12184	5.51e-14	6.8e-13
Bcl6	B-cell lymphoma 6 protein homolog isoform X1	1.4944	5.53e-14	6.83e-13
Ephx4	epoxide hydrolase 4 isoform X1	-1.47682	5.58e-14	6.88e-13
Shisa9	protein shisa-9 isoform 2 precursor	-1.56964	5.61e-14	6.91e-13
Tmeff1	tomoregulin-1 isoform X2	-2.09078	5.61e-14	6.91e-13
Fibcd1	fibrinogen C domain-containing protein 1 isoform X1	-5.03674	5.65e-14	6.95e-13
Fndc5	fibronectin type III domain-containing protein 5 preproprotein	1.29135	5.67e-14	6.96e-13
4930485B16Rik		-2.59552	5.67e-14	6.96e-13
St8sia3	sia-alpha-2,3-Gal-beta-1,4-GlcNAc-R:alpha 2,8-sialyltransferase	-1.78211	5.71e-14	6.99e-13
Fndc1	fibronectin type III domain-containing protein 1	-2.89752	5.71e-14	6.99e-13
Sox8	transcription factor SOX-8	-1.28257	5.74e-14	7.02e-13
Mtm1	myotubularin isoform X3	1.17623	5.76e-14	7.03e-13
Camk1d	calcium/calmodulin-dependent protein kinase type 1D isoform X3	-1.44014	5.75e-14	7.03e-13
2610316D01Rik		-2.68526	5.8e-14	7.07e-13
St3gal1	CMP-N-acetylneuraminate-beta-galactosamide-alpha-2,3-sialyltransferase 1	-2.22929	5.83e-14	7.1e-13
Sh3pxd2a	SH3 and PX domain-containing protein 2A isoform 1	-1.07412	5.91e-14	7.19e-13
Prickle1	prickle-like protein 1 isoform X1	-1.85938	5.99e-14	7.27e-13
Snx10	sorting nexin-10 isoform X2	-1.16852	6.01e-14	7.28e-13
4632428N05Rik		-1.5663	6.01e-14	7.28e-13
Igfbp4	insulin-like growth factor-binding protein 4 precursor	-2.91266	6.01e-14	7.28e-13
Raver2	ribonucleoprotein PTB-binding 2	-1.29629	6.03e-14	7.29e-13
Col25a1	collagen alpha-1(XXV) chain isoform X6	-5.19804	6.02e-14	7.29e-13
Irx1	iroquois-class homeodomain protein IRX-1	3.35751	6.13e-14	7.41e-13
Hmgb3	high mobility group protein B3	-1.9846	6.14e-14	7.41e-13
Rhbdd2	rhomboid domain-containing protein 2 isoform X1	-1.13904	6.23e-14	7.52e-13
Meis2	homeobox protein Meis2 isoform 3	-6.0828	6.36e-14	7.66e-13
Car15	carbonic anhydrase 15 isoform X1	1.73775	6.37e-14	7.68e-13
P2ry13	P2Y purinoceptor 13	-2.35199	6.42e-14	7.72e-13
Gm5101		-4.27841	6.42e-14	7.72e-13
Arhgef17	rho guanine nucleotide exchange factor 17	-1.44192	6.44e-14	7.74e-13
Papln	papilin isoform X1	-4.46293	6.45e-14	7.74e-13
Cadps2	calcium-dependent secretion activator 2 isoform 6	2.67712	6.46e-14	7.75e-13
Ephx2	bifunctional epoxide hydrolase 2 isoform c precursor	-1.75192	6.46e-14	7.75e-13
Unc13d	protein unc-13 homolog D isoform X1	2.36992	6.5e-14	7.78e-13
Rbms2	RNA-binding motif, single-stranded-interacting protein 2 isoform X1	1.28113	6.52e-14	7.8e-13
Syt17	synaptotagmin-17 isoform X2	-2.62712	6.52e-14	7.8e-13
Fam101b	refilin-B	1.87161	6.55e-14	7.83e-13
Lmnb2	lamin-B2 isoform X1	1.18912	6.59e-14	7.87e-13
Akap7	A-kinase anchor protein 7 isoform X2	1.48993	6.67e-14	7.96e-13
Prima1	proline-rich membrane anchor 1 isoform X1	-3.25636	6.72e-14	8e-13
Mdga2	MAM domain-containing glycosylphosphatidylinositol anchor protein 2 isoform X3	-1.54421	6.77e-14	8.05e-13
Dusp14	dual specificity protein phosphatase 14 isoform X1	-1.82505	6.79e-14	8.07e-13
Cyld	ubiquitin carboxyl-terminal hydrolase CYLD isoform X1	-1.79062	6.82e-14	8.1e-13
Dner	delta and Notch-like epidermal growth factor-related receptor precursor	1.57237	6.83e-14	8.11e-13
Ccr5	C-C chemokine receptor type 5	-2.07979	6.85e-14	8.13e-13
Srm	spermidine synthase	-1.17153	6.86e-14	8.14e-13
Dtl	denticleless protein homolog isoform 1	-5.41267	6.88e-14	8.15e-13
Elmod1	ELMO domain-containing protein 1 isoform X1	-1.26692	6.92e-14	8.19e-13
6530418L21Rik		-1.81065	6.94e-14	8.2e-13
Heatr5a	HEAT repeat-containing protein 5A isoform X1	1.31754	6.96e-14	8.23e-13
Ido2	indoleamine 2,3-dioxygenase 2 isoform X3	-4.53008	7e-14	8.27e-13
Sertad4	SERTA domain-containing protein 4	-1.63979	7.02e-14	8.28e-13
Hrasls	phospholipid-metabolizing enzyme A-C1 isoform X2	-1.82766	7.08e-14	8.35e-13
Lingo4	leucine-rich repeat and immunoglobulin-like domain containing-NOGO receptor-interacting protein 4	2.77789	7.13e-14	8.4e-13
Gm10754		-8.47042	7.14e-14	8.4e-13
Epha6	ephrin type-A receptor 6 isoform X2	-2.78452	7.17e-14	8.43e-13
Camk1g	calcium/calmodulin-dependent protein kinase type 1G isoform X1	-1.51733	7.24e-14	8.51e-13
Asgr1	asialoglycoprotein receptor 1 isoform X1	5.17207	7.27e-14	8.54e-13
Gabpb2	GA-binding protein subunit beta-2	1.60195	7.31e-14	8.57e-13
Csda		1.02335	7.3e-14	8.57e-13
Nt5e	5\'-nucleotidase preproprotein	-1.33902	7.31e-14	8.57e-13
Dcn	decorin preproprotein	2.36653	7.38e-14	8.64e-13
Il4ra	interleukin-4 receptor subunit alpha isoform X1	1.79735	7.39e-14	8.64e-13
Rgag4	retrotransposon gag domain-containing protein 4	-1.94092	7.44e-14	8.7e-13
Tdp2	tyrosyl-DNA phosphodiesterase 2	1.2972	7.51e-14	8.77e-13
Ppp1r3g	protein phosphatase 1 regulatory subunit 3G isoform X1	-2.58466	7.54e-14	8.8e-13
Dok5	docking protein 5 isoform 2	-1.50848	7.66e-14	8.94e-13
Dkk3	dickkopf-related protein 3 isoform X1	-2.94666	7.68e-14	8.95e-13
Fndc3b	fibronectin type III domain-containing protein 3B isoform X1	-1.55226	7.71e-14	8.97e-13
Panx1	pannexin-1	-3.10656	7.71e-14	8.97e-13
Zic5	zinc finger protein ZIC 5 isoform X1	3.7963	7.73e-14	8.98e-13
0610007P14Rik	probable ergosterol biosynthetic protein 28 isoform X1	1.00687	7.82e-14	9.08e-13
Runx2	runt-related transcription factor 2 isoform X8	-3.43703	7.86e-14	9.11e-13
Fam198b	protein FAM198B isoform X1	-2.97684	7.94e-14	9.2e-13
5830416P10Rik		4.08588	8.02e-14	9.28e-13
Ccdc74a	coiled-coil domain-containing protein 74B isoform X1	1.78954	8.06e-14	9.32e-13
Cdc25a	M-phase inducer phosphatase 1	1.59998	8.09e-14	9.35e-13
Nlk	serine/threonine-protein kinase NLK	-1.23758	8.29e-14	9.56e-13
Itga9	integrin alpha-9 isoform b	-3.10162	8.29e-14	9.56e-13
Gpr45	probable G-protein coupled receptor 45 isoform X1	-2.70008	8.31e-14	9.57e-13
Clic1	chloride intracellular channel protein 1	1.93188	8.33e-14	9.59e-13
Pabpc1l2b-ps	polyadenylate-binding protein 1-like 2	-1.59889	8.37e-14	9.62e-13
Gabra4	gamma-aminobutyric acid receptor subunit alpha-4 isoform X2	-2.23547	8.36e-14	9.62e-13
4931429I11Rik		4.48652	8.38e-14	9.63e-13
Trh	thyrotropin releasing hormone preproprotein	-8.04716	8.57e-14	9.84e-13
Gchfr	GTP cyclohydrolase 1 feedback regulatory protein	4.72127	8.6e-14	9.86e-13
Ucma	unique cartilage matrix-associated protein isoform b preproprotein	4.02442	8.77e-14	1e-12
Rem2	GTP-binding protein REM 2	-1.88144	8.78e-14	1e-12
Git2	ARF GTPase-activating protein GIT2 isoform X6	1.25029	8.84e-14	1.01e-12
Cdk17	cyclin-dependent kinase 17 isoform X1	-1.17764	8.88e-14	1.01e-12
Mtap2		-1.23655	8.82e-14	1.01e-12
Dusp7	dual specificity protein phosphatase 7	-1.06417	8.97e-14	1.02e-12
Pcdh1	protocadherin-1 precursor	-1.45182	8.94e-14	1.02e-12
Gpr101	probable G-protein coupled receptor 101	-3.7409	8.94e-14	1.02e-12
Spint1	kunitz-type protease inhibitor 1 isoform X1	-4.83143	8.93e-14	1.02e-12
Arhgef10l	rho guanine nucleotide exchange factor 10-like protein isoform c	1.39215	9.02e-14	1.03e-12
Gnaz	guanine nucleotide-binding protein G(z) subunit alpha isoform X1	-1.17132	9.05e-14	1.03e-12
Gm20254		5.70996	9.19e-14	1.04e-12
Slc43a2	large neutral amino acids transporter small subunit 4 isoform X1	1.3079	9.22e-14	1.04e-12
Necab1	N-terminal EF-hand calcium-binding protein 1	-3.63849	9.21e-14	1.04e-12
Cntnap5a	contactin-associated protein like 5-1 isoform X2	-3.47277	9.27e-14	1.05e-12
3110035E14Rik	uncharacterized protein C8orf46 homolog	-4.03359	9.3e-14	1.05e-12
Fat1	protocadherin Fat 1 isoform X7	1.89561	9.41e-14	1.06e-12
Cit	citron Rho-interacting kinase isoform X27	-1.01454	9.39e-14	1.06e-12
Zfp503	zinc finger protein 503	-3.00304	9.36e-14	1.06e-12
5430407P10Rik		2.13597	9.54e-14	1.07e-12
Bok	bcl-2-related ovarian killer protein	-1.84025	9.45e-14	1.07e-12
Tac1	protachykinin-1 isoform 1 precursor	-7.43225	9.53e-14	1.07e-12
Tmem25	transmembrane protein 25 isoform X3	1.63172	9.56e-14	1.08e-12
Solh		1.0051	9.75e-14	1.09e-12
Htr1d	5-hydroxytryptamine receptor 1D isoform X1	-3.02509	9.83e-14	1.1e-12
Irx2	iroquois-class homeodomain protein IRX-2	4.61898	9.91e-14	1.11e-12
Pqlc1	PQ-loop repeat-containing protein 1 isoform X3	1.17397	9.91e-14	1.11e-12
Atl2	atlastin-2 isoform X2	1.0588	9.97e-14	1.11e-12
Atp2b4	plasma membrane calcium-transporting ATPase 4 isoform a	-2.62915	9.95e-14	1.11e-12
E2f3	transcription factor E2F3 isoform X1	-1.05597	1.01e-13	1.12e-12
Ikzf1	DNA-binding protein Ikaros isoform X9	-2.21023	1.01e-13	1.13e-12
Pak6	serine/threonine-protein kinase PAK 6	-5.41113	1.01e-13	1.13e-12
Nhs	Nance-Horan syndrome protein isoform X1	-2.57973	1.03e-13	1.14e-12
H1f0	histone H1.0	1.21417	1.03e-13	1.15e-12
Slco2a1	solute carrier organic anion transporter family member 2A1	3.36558	1.04e-13	1.16e-12
Abcc8	ATP-binding cassette sub-family C member 8 isoform X1	2.10479	1.06e-13	1.17e-12
Pkp2	plakophilin-2	-2.37426	1.05e-13	1.17e-12
Plekho1	pleckstrin homology domain-containing family O member 1	1.52472	1.06e-13	1.18e-12
Fam110b	protein FAM110B isoform X1	-1.35621	1.07e-13	1.18e-12
Fam43b	protein FAM43B	-2.21748	1.07e-13	1.18e-12
Slc7a3	cationic amino acid transporter 3 isoform X1	-2.48676	1.07e-13	1.19e-12
Slc24a4	sodium/potassium/calcium exchanger 4 precursor	-3.52371	1.07e-13	1.19e-12
B330016D10Rik		1.66561	1.08e-13	1.2e-12
Tnfrsf19	tumor necrosis factor receptor superfamily member 19 precursor	-1.47184	1.09e-13	1.2e-12
Rgs10	regulator of G-protein signaling 10 isoform X1	-1.54271	1.09e-13	1.2e-12
4930452B06Rik	uncharacterized protein C3orf67 homolog isoform X1	-2.42017	1.09e-13	1.2e-12
Eps8	epidermal growth factor receptor kinase substrate 8 isoform 1	1.10668	1.1e-13	1.21e-12
Meis1	homeobox protein Meis1 isoform B	1.83825	1.11e-13	1.22e-12
Fkbp4	peptidyl-prolyl cis-trans isomerase FKBP4	1.01449	1.11e-13	1.22e-12
St8sia4	CMP-N-acetylneuraminate-poly-alpha-2,8-sialyltransferase isoform 2 precursor	-1.61358	1.11e-13	1.22e-12
Pdp1	[Pyruvate dehydrogenase [acetyl-transferring]]-phosphatase 1, mitochondrial isoform d [Mus musculus]	-1.76373	1.11e-13	1.22e-12
Tmem145	transmembrane protein 145 precursor	2.7209	1.13e-13	1.23e-12
Smad9	mothers against decapentaplegic homolog 9	1.48536	1.12e-13	1.23e-12
Iffo2	intermediate filament family orphan 2 isoform 2	1.39578	1.12e-13	1.23e-12
Chkb	choline/ethanolamine kinase	1.28999	1.12e-13	1.23e-12
Gabarapl1	gamma-aminobutyric acid receptor-associated protein-like 1	-1.04652	1.12e-13	1.23e-12
Cxcl14	C-X-C motif chemokine 14 isoform X1	-1.22467	1.12e-13	1.23e-12
Dok4	docking protein 4	-1.44882	1.13e-13	1.23e-12
Ydjc	carbohydrate deacetylase	-1.86422	1.12e-13	1.23e-12
Lgals8	galectin-8 isoform X4	1.19532	1.14e-13	1.24e-12
Hsdl2	hydroxysteroid dehydrogenase-like protein 2 isoform 2	1.04939	1.14e-13	1.24e-12
Magee2	melanoma-associated antigen E2	-2.29526	1.14e-13	1.24e-12
Mus81	crossover junction endonuclease MUS81 isoform X1	1.15857	1.15e-13	1.25e-12
Cecr2	cat eye syndrome critical region protein 2 isoform X4	2.04566	1.16e-13	1.26e-12
Actb	actin, cytoplasmic 1	-1.13345	1.17e-13	1.27e-12
Ankrd35	ankyrin repeat domain-containing protein 35 isoform X2	-1.60726	1.17e-13	1.27e-12
Homer1	homer protein homolog 1 isoform d	-2.20002	1.18e-13	1.28e-12
Slc20a2	sodium-dependent phosphate transporter 2 isoform X1	1.29583	1.2e-13	1.3e-12
Slc44a5	choline transporter-like protein 5 isoform X9	-1.68731	1.2e-13	1.3e-12
Gm11627		-5.06025	1.2e-13	1.3e-12
En1	homeobox protein engrailed-1	6.11347	1.22e-13	1.32e-12
Bbox1	gamma-butyrobetaine dioxygenase isoform X1	3.0332	1.22e-13	1.32e-12
Pnpla3	patatin-like phospholipase domain-containing protein 3 isoform X2	1.59394	1.22e-13	1.32e-12
Cd200	OX-2 membrane glycoprotein isoform X2	-1.32759	1.22e-13	1.32e-12
Fbxo32	F-box only protein 32	-1.66018	1.22e-13	1.32e-12
Gda	guanine deaminase isoform X2	-7.8525	1.22e-13	1.32e-12
Gas1	growth arrest-specific protein 1	1.91204	1.23e-13	1.33e-12
Prkca	protein kinase C alpha type	-1.41687	1.23e-13	1.33e-12
Serpine2	glia-derived nexin isoform X1	-1.58923	1.24e-13	1.33e-12
Pid1	PTB-containing, cubilin and LRP1-interacting protein isoform X1	-1.23761	1.25e-13	1.34e-12
4933412E12Rik		-3.38554	1.25e-13	1.34e-12
Asap1	arf-GAP with SH3 domain, ANK repeat and PH domain-containing protein 1 isoform a	-1.30853	1.26e-13	1.35e-12
LOC329427		-3.21718	1.27e-13	1.36e-12
B130046B21Rik		-2.55154	1.28e-13	1.37e-12
Stard4	stAR-related lipid transfer protein 4 isoform X1	1.42232	1.29e-13	1.38e-12
Hes5	transcription factor HES-5	-3.83844	1.29e-13	1.38e-12
Ncf1	neutrophil cytosol factor 1 isoform b	-1.7629	1.31e-13	1.4e-12
LOC100861675		-1.18143	1.34e-13	1.43e-12
Atp2b1	plasma membrane calcium-transporting ATPase 1 isoform X4	-1.94292	1.34e-13	1.43e-12
Lrrc55	leucine-rich repeat-containing protein 55 isoform X1	-2.89807	1.34e-13	1.43e-12
Neu2	sialidase-2 isoform 2	-3.87455	1.35e-13	1.43e-12
Tomm70a	mitochondrial import receptor subunit TOM70	-1.35243	1.36e-13	1.45e-12
Lrch3	leucine-rich repeat and calponin homology domain-containing protein 3 isoform X5	1.09801	1.37e-13	1.46e-12
Scrt2	transcriptional repressor scratch 2	-1.31078	1.37e-13	1.46e-12
Syt12	synaptotagmin-12	1.16672	1.39e-13	1.48e-12
Mak	serine/threonine-protein kinase MAK isoform 2	-2.84842	1.4e-13	1.48e-12
Tmem108	transmembrane protein 108 isoform X2	1.9349	1.41e-13	1.49e-12
Slc13a1	solute carrier family 13 member 1 isoform X1	5.80736	1.41e-13	1.5e-12
Gm17396		-2.63463	1.42e-13	1.51e-12
Slc27a2	very long-chain acyl-CoA synthetase	-2.85805	1.44e-13	1.52e-12
Bend6	BEN domain-containing protein 6 isoform X1	1.33173	1.46e-13	1.54e-12
Aifm3	apoptosis-inducing factor 3 isoform X7	1.90901	1.47e-13	1.55e-12
Lrfn2	leucine-rich repeat and fibronectin type-III domain-containing protein 2 precursor	-4.50365	1.47e-13	1.55e-12
Zfp282	zinc finger protein 282	1.06623	1.49e-13	1.57e-12
Mppe1	metallophosphoesterase 1 isoform X3	-1.1553	1.49e-13	1.57e-12
Sh3bgr	SH3 domain-binding glutamic acid-rich protein isoform X1	3.66651	1.52e-13	1.59e-12
Pik3c2b	phosphatidylinositol 4-phosphate 3-kinase C2 domain-containing subunit beta isoform X2	-1.46321	1.51e-13	1.59e-12
Ppm1e	protein phosphatase 1E	-1.69668	1.51e-13	1.59e-12
Gcnt1	beta-1,3-galactosyl-O-glycosyl-glycoprotein beta-1,6-N-acetylglucosaminyltransferase isoform X1	3.73808	1.54e-13	1.61e-12
Msn	moesin	1.33621	1.53e-13	1.61e-12
Ptpn22	tyrosine-protein phosphatase non-receptor type 22 isoform X2	4.97262	1.55e-13	1.62e-12
Krt77	keratin, type II cytoskeletal 1b	-6.71146	1.55e-13	1.62e-12
Ramp1	receptor activity-modifying protein 1 isoform X2	-1.44658	1.56e-13	1.63e-12
Unc5d	netrin receptor UNC5D isoform X7	-1.9483	1.56e-13	1.63e-12
Col11a1	collagen alpha-1(XI) chain isoform X4	-2.74895	1.56e-13	1.63e-12
Exoc3l	exocyst complex component 3-like protein isoform X1	2.5145	1.57e-13	1.64e-12
Cln5	ceroid-lipofuscinosis neuronal protein 5 homolog precursor	1.13647	1.59e-13	1.65e-12
Rap1gap	rap1 GTPase-activating protein 1 isoform X6	-1.10571	1.59e-13	1.65e-12
Fam81a	protein FAM81A isoform X1	-1.93174	1.59e-13	1.65e-12
Adra2c	alpha-2C adrenergic receptor	-2.71317	1.59e-13	1.65e-12
1110032A04Rik		2.93736	1.62e-13	1.68e-12
Myrip	rab effector MyRIP isoform X2	-1.13278	1.62e-13	1.68e-12
Gm1976		-2.16375	1.62e-13	1.68e-12
Serinc2	serine incorporator 2 isoform X2	3.16977	1.63e-13	1.69e-12
Hs3st1	heparan sulfate glucosamine 3-O-sulfotransferase 1 isoform X1	1.64497	1.64e-13	1.69e-12
Slit1	slit homolog 1 protein precursor	-5.19557	1.65e-13	1.7e-12
Grm3	metabotropic glutamate receptor 3 precursor	-1.56497	1.66e-13	1.71e-12
Zyx	zyxin isoform b	1.15053	1.67e-13	1.72e-12
Iqgap2	ras GTPase-activating-like protein IQGAP2	-2.44951	1.66e-13	1.72e-12
C130074G19Rik	uncharacterized protein C1orf115 homolog	-2.10943	1.69e-13	1.74e-12
Mab21l2	protein mab-21-like 2	3.56161	1.73e-13	1.78e-12
Kcnh5	potassium voltage-gated channel subfamily H member 5	-4.04251	1.74e-13	1.79e-12
Dcaf12l1	DDB1- and CUL4-associated factor 12-like protein 1	-1.53636	1.76e-13	1.81e-12
Fbxo27	F-box only protein 27 isoform X5	1.58483	1.77e-13	1.82e-12
BC057079		-1.22294	1.79e-13	1.83e-12
Ppp3r1	calcineurin subunit B type 1	-1.39424	1.79e-13	1.83e-12
Trpc4	short transient receptor potential channel 4 isoform X3	-2.90197	1.79e-13	1.83e-12
Gabrg3	gamma-aminobutyric acid receptor subunit gamma-3 precursor	-4.40777	1.79e-13	1.83e-12
Ephb2	ephrin type-B receptor 2 isoform 2 precursor	1.71094	1.8e-13	1.84e-12
Triobp	TRIO and F-actin-binding protein isoform 1	1.45606	1.8e-13	1.84e-12
Arhgef9	rho guanine nucleotide exchange factor 9 isoform X6	-1.16345	1.8e-13	1.84e-12
Gucy2g	guanylate cyclase 2G precursor	-6.72855	1.8e-13	1.84e-12
Clec3b	tetranectin precursor	3.63774	1.82e-13	1.85e-12
Pion		2.06799	1.81e-13	1.85e-12
Crybg3	beta/gamma crystallin domain-containing protein 3 isoform X1	-1.57509	1.81e-13	1.85e-12
Mpp3	MAGUK p55 subfamily member 3 isoform X3	1.51226	1.83e-13	1.86e-12
1700030J22Rik	uncharacterized protein C16orf46 homolog isoform X1	-1.7304	1.82e-13	1.86e-12
Clcn1	chloride channel protein 1 isoform X2	1.94977	1.84e-13	1.87e-12
Cd38	ADP-ribosyl cyclase/cyclic ADP-ribose hydrolase 1	1.36173	1.83e-13	1.87e-12
Lrrc2	leucine-rich repeat-containing protein 2 isoform X2	2.53451	1.9e-13	1.92e-12
Baalc	brain and acute leukemia cytoplasmic protein isoform 1-6-8	-1.12397	1.89e-13	1.92e-12
Adhfe1	hydroxyacid-oxoacid transhydrogenase, mitochondrial isoform X2	-1.93563	1.91e-13	1.94e-12
St8sia5	alpha-2,8-sialyltransferase 8E isoform X3	2.52369	1.93e-13	1.96e-12
Ncapd2	condensin complex subunit 1 isoform X3	1.47001	1.95e-13	1.97e-12
Slc8a2	sodium/calcium exchanger 2 isoform 1 precursor	-1.11465	1.95e-13	1.97e-12
Lrp4	low-density lipoprotein receptor-related protein 4 isoform X1	-1.47346	1.95e-13	1.97e-12
Gm20063		-4.38649	1.94e-13	1.97e-12
Lypla1	acyl-protein thioesterase 1 isoform X2	1.01255	1.98e-13	1.99e-12
Itgam	integrin alpha-M isoform 1 precursor	-2.18141	1.97e-13	1.99e-12
Cyp4f15	cytochrome P450, family 4, subfamily f, polypeptide 15 isoform X2	-2.92644	1.98e-13	2e-12
Xkrx	XK-related protein 2 isoform X2	-2.68793	2.03e-13	2.04e-12
Hrh2	histamine H2 receptor isoform X3	-2.40373	2.05e-13	2.06e-12
Darc		1.56967	2.1e-13	2.11e-12
Trhr	thyrotropin-releasing hormone receptor	-1.99244	2.1e-13	2.11e-12
Timp2	metalloproteinase inhibitor 2 precursor	-2.55685	2.1e-13	2.11e-12
Gm19785		-2.12262	2.12e-13	2.13e-12
St6gal2	beta-galactoside alpha-2,6-sialyltransferase 2 isoform X1	-3.38339	2.13e-13	2.13e-12
Prkcb	protein kinase C beta type isoform X1	-1.6012	2.16e-13	2.15e-12
Gsg1l	germ cell-specific gene 1-like protein isoform X3	-3.18863	2.16e-13	2.15e-12
Sema4g	semaphorin-4G precursor	1.84418	2.16e-13	2.16e-12
Iltifb	interleukin-22b precursor	7.15599	2.18e-13	2.17e-12
Cdon	cell adhesion molecule-related/down-regulated by oncogenes isoform X1	1.77995	2.19e-13	2.19e-12
Pdlim7	PDZ and LIM domain protein 7 isoform c	-1.4612	2.21e-13	2.2e-12
Rasa4	ras GTPase-activating protein 4 isoform X1	2.24696	2.23e-13	2.22e-12
Erf	ETS domain-containing transcription factor ERF	-2.31333	2.25e-13	2.23e-12
Fgd2	FYVE, RhoGEF and PH domain-containing protein 2 isoform X4	-2.04076	2.29e-13	2.27e-12
Tle1	transducin-like enhancer protein 1 isoform d	-1.21764	2.33e-13	2.31e-12
Gpatch4	G patch domain-containing protein 4	-1.4022	2.33e-13	2.32e-12
Ppfia4	liprin-alpha-4 isoform X3	1.60926	2.37e-13	2.34e-12
B230314M03Rik		-6.25154	2.37e-13	2.34e-12
Ano2	anoctamin-2 isoform X5	-8.19591	2.37e-13	2.34e-12
Dok6	docking protein 6	-2.67777	2.37e-13	2.35e-12
Sft2d2	vesicle transport protein SFT2B	-1.42949	2.4e-13	2.37e-12
Chrna4	neuronal acetylcholine receptor subunit alpha-4 isoform X1	-2.70067	2.4e-13	2.37e-12
1700003M07Rik		-2.2051	2.43e-13	2.39e-12
Sh2d5	SH2 domain-containing protein 5	-3.20319	2.42e-13	2.39e-12
Flt3	receptor-type tyrosine-protein kinase FLT3 isoform X1	2.52502	2.44e-13	2.4e-12
Klf5	Krueppel-like factor 5	-3.4272	2.49e-13	2.45e-12
Mmp16	matrix metalloproteinase-16 isoform X1	-1.08819	2.51e-13	2.46e-12
Mctp1	multiple C2 and transmembrane domain-containing protein 1	-1.72106	2.5e-13	2.46e-12
Frzb	secreted frizzled-related protein 3 precursor	-2.31817	2.51e-13	2.46e-12
Scnn1g	amiloride-sensitive sodium channel subunit gamma isoform X1	4.53808	2.52e-13	2.47e-12
Sel1l3	protein sel-1 homolog 3 isoform X1	2.10491	2.54e-13	2.49e-12
Ppp2r2a	serine/threonine-protein phosphatase 2A 55 kDa regulatory subunit B alpha isoform isoform X1	-1.4023	2.54e-13	2.49e-12
Slc4a4	electrogenic sodium bicarbonate cotransporter 1 isoform a	1.26037	2.56e-13	2.5e-12
Itga3	integrin alpha-3 isoform 2	1.55618	2.56e-13	2.51e-12
Adamts3	A disintegrin and metalloproteinase with thrombospondin motifs 3 isoform X1	-1.67173	2.58e-13	2.52e-12
Cpne5	copine-5 isoform X3	-7.73934	2.58e-13	2.52e-12
Spag5	sperm-associated antigen 5 isoform X2	2.84851	2.63e-13	2.57e-12
Syde1	rho GTPase-activating protein SYDE1 isoform X1	1.28871	2.64e-13	2.58e-12
Mkrn3	probable E3 ubiquitin-protein ligase makorin-3	2.34957	2.66e-13	2.59e-12
Gm17491		1.6628	2.68e-13	2.61e-12
Syna	envelope glycoprotein syncytin-A isoform X2	-2.22234	2.7e-13	2.63e-12
1110032F04Rik	uncharacterized membrane protein C3orf80 homolog precursor	-4.5737	2.69e-13	2.63e-12
Dlc1	rho GTPase-activating protein 7 isoform X7	1.07122	2.8e-13	2.72e-12
Gabrb3	gamma-aminobutyric acid receptor subunit beta-3 isoform a precursor	-1.14383	2.8e-13	2.72e-12
2310046A06Rik		-2.83547	2.8e-13	2.72e-12
G630016G05Rik		-6.29413	2.82e-13	2.73e-12
A830010M20Rik	uncharacterized protein KIAA1107 isoform 2	-1.12576	2.83e-13	2.75e-12
2200002K05Rik		-2.66779	2.84e-13	2.75e-12
LOC100046763		-5.64032	2.89e-13	2.8e-12
Caskin2	caskin-2 isoform X1	-1.07726	2.91e-13	2.82e-12
Gabra5	gamma-aminobutyric acid receptor subunit alpha-5 isoform X1	-5.74473	2.92e-13	2.83e-12
Gpr149	probable G-protein coupled receptor 149 isoform X2	-6.68977	2.93e-13	2.83e-12
Cds1	phosphatidate cytidylyltransferase 1 isoform X1	1.11299	2.95e-13	2.84e-12
Pgr	progesterone receptor	-1.38416	2.94e-13	2.84e-12
Sema4c	semaphorin-4C isoform X3	1.12684	2.97e-13	2.86e-12
Tnnt2	troponin T, cardiac muscle isoform b	-4.5493	3e-13	2.89e-12
9330188P03Rik		2.6027	3.03e-13	2.91e-12
8430427H17Rik		-1.04146	3.07e-13	2.95e-12
Tubb5	tubulin beta-5 chain	-1.04504	3.07e-13	2.95e-12
A730090H04Rik		3.78573	3.09e-13	2.97e-12
Fam57b	protein FAM57B isoform 3	1.34601	3.09e-13	2.97e-12
Rassf6	ras association domain-containing protein 6 isoform X3	3.20945	3.12e-13	2.99e-12
Chodl	chondrolectin isoform X3	-5.69383	3.14e-13	3.01e-12
Foxred2	FAD-dependent oxidoreductase domain-containing protein 2 isoform X4	1.45873	3.16e-13	3.02e-12
Zkscan17	zinc finger protein 496 isoform 3	1.50259	3.18e-13	3.04e-12
Basp1	brain acid soluble protein 1	-4.54967	3.18e-13	3.04e-12
Adcy1	adenylate cyclase type 1	2.2038	3.21e-13	3.06e-12
Atp2b3	plasma membrane calcium-transporting ATPase 3 isoform X1	1.24812	3.24e-13	3.09e-12
Robo3	roundabout homolog 3	-5.89964	3.24e-13	3.09e-12
Slc22a15	solute carrier family 22 member 15	1.55118	3.25e-13	3.1e-12
Chst11	carbohydrate sulfotransferase 11 isoform X1	-1.07416	3.29e-13	3.14e-12
Mina	bifunctional lysine-specific demethylase and histidyl-hydroxylase MINA isoform X1	-1.57022	3.31e-13	3.15e-12
A730036I17Rik		2.47698	3.32e-13	3.16e-12
Ncrna00086		-1.10231	3.35e-13	3.18e-12
Cdh18	cadherin-18 isoform X1	1.82501	3.4e-13	3.22e-12
Npbwr1	neuropeptides B/W receptor type 1	-6.00558	3.39e-13	3.22e-12
Olig1	oligodendrocyte transcription factor 1	-1.22901	3.41e-13	3.23e-12
Hgf	hepatocyte growth factor isoform 3 preproprotein	-4.89732	3.41e-13	3.23e-12
Zdhhc23	palmitoyltransferase ZDHHC23 isoform X2	-2.84666	3.42e-13	3.24e-12
Tppp	tubulin polymerization-promoting protein	-1.08648	3.5e-13	3.31e-12
Rab26	ras-related protein Rab-26	-2.72493	3.51e-13	3.32e-12
Lgi4	leucine-rich repeat LGI family member 4 isoform X2	1.55032	3.53e-13	3.33e-12
A730011C13Rik		2.31752	3.54e-13	3.34e-12
Man1a	mannosyl-oligosaccharide 1,2-alpha-mannosidase IA isoform X3	-2.37945	3.55e-13	3.35e-12
Stil	SCL-interrupting locus protein homolog isoform 5	2.83913	3.6e-13	3.39e-12
Pold1	DNA polymerase delta catalytic subunit	1.38077	3.61e-13	3.4e-12
Ecm2	extracellular matrix protein 2 precursor	2.06763	3.7e-13	3.48e-12
Tubb2a	tubulin beta-2A chain	-1.33558	3.77e-13	3.54e-12
Vwc2l	von Willebrand factor C domain-containing protein 2-like isoform X2	-3.81642	3.77e-13	3.54e-12
Atp6v1c2	V-type proton ATPase subunit C 2 isoform X2	-6.04982	3.78e-13	3.54e-12
Mybl1	myb-related protein A isoform X2	1.90658	3.81e-13	3.58e-12
Slc16a11	monocarboxylate transporter 11 isoform X1	2.79474	3.86e-13	3.61e-12
Tfeb	transcription factor EB isoform X1	1.22203	3.86e-13	3.61e-12
Entpd6	ectonucleoside triphosphate diphosphohydrolase 6 isoform X3	-1.0467	3.85e-13	3.61e-12
Nsmaf	protein FAN isoform X5	1.16085	3.87e-13	3.62e-12
Agbl4	cytosolic carboxypeptidase 6 isoform X5	-2.20817	3.87e-13	3.62e-12
Rasgrf2	ras-specific guanine nucleotide-releasing factor 2	-4.14046	3.87e-13	3.62e-12
Inpp5j	phosphatidylinositol 4,5-bisphosphate 5-phosphatase A isoform X2	1.12711	3.91e-13	3.65e-12
Ccdc151	coiled-coil domain-containing protein 151 isoform X1	-1.97485	3.95e-13	3.69e-12
Kcnk6	potassium channel subfamily K member 6	-2.15084	4.01e-13	3.73e-12
Carhsp1	calcium-regulated heat stable protein 1	-1.39256	4.03e-13	3.75e-12
Esrrb	steroid hormone receptor ERR2 isoform X3	3.13138	4.07e-13	3.78e-12
Gm10560		3.00175	4.08e-13	3.79e-12
Gabrd	gamma-aminobutyric acid receptor subunit delta precursor	1.1684	4.11e-13	3.82e-12
Gm9962		-3.50018	4.13e-13	3.83e-12
Cmpk2	UMP-CMP kinase 2, mitochondrial precursor	-1.27969	4.2e-13	3.9e-12
Plscr1	phospholipid scramblase 1	2.76584	4.22e-13	3.91e-12
Cntn2	contactin-2 precursor	1.16221	4.25e-13	3.94e-12
Hras1		-1.3132	4.3e-13	3.98e-12
Gramd2	GRAM domain-containing protein 2 isoform X6	-3.25108	4.3e-13	3.98e-12
Tox3	TOX high mobility group box family member 3	-3.74024	4.32e-13	3.99e-12
2610002J02Rik		1.45583	4.35e-13	4.02e-12
Rpp25	ribonuclease P protein subunit p25	-1.69138	4.36e-13	4.03e-12
Pxk	PX domain-containing protein kinase-like protein isoform X10	1.11612	4.44e-13	4.1e-12
Nr3c2	mineralocorticoid receptor isoform X1	-1.18137	4.5e-13	4.15e-12
Stag1	cohesin subunit SA-1 isoform X4	1.02855	4.53e-13	4.17e-12
AI504432		-1.35867	4.58e-13	4.21e-12
Fancb	Fanconi anemia group B protein homolog isoform X1	-2.01634	4.58e-13	4.21e-12
Fank1	fibronectin type 3 and ankyrin repeat domains 1 protein isoform X1	-2.77643	4.61e-13	4.23e-12
Il20ra	interleukin-20 receptor subunit alpha isoform X2	-4.78321	4.63e-13	4.25e-12
Plekhf1	pleckstrin homology domain-containing family F member 1	2.5108	4.65e-13	4.26e-12
Lin9	protein lin-9 homolog isoform X1	1.52991	4.65e-13	4.26e-12
Sec14l3	SEC14-like protein 3 isoform X1	-5.86828	4.66e-13	4.27e-12
Stom	erythrocyte band 7 integral membrane protein	1.8278	4.71e-13	4.3e-12
Cyp27a1	sterol 26-hydroxylase, mitochondrial isoform X1	1.69843	4.7e-13	4.3e-12
Sh3bp5	SH3 domain-binding protein 5 isoform X2	1.08205	4.7e-13	4.3e-12
LOC100861876		-2.92812	4.7e-13	4.3e-12
6030405A18Rik		-3.38043	4.78e-13	4.36e-12
Nav3	neuron navigator 3 isoform X1	-1.64717	4.81e-13	4.38e-12
Rgnef		-1.82575	4.8e-13	4.38e-12
Nfkbie	NF-kappa-B inhibitor epsilon isoform 1	2.60608	4.83e-13	4.4e-12
Htr7	5-hydroxytryptamine receptor 7 isoform X2	-3.44507	4.86e-13	4.42e-12
Cdc42ep3	cdc42 effector protein 3	-1.1143	4.95e-13	4.5e-12
Efcab6	EF-hand calcium-binding domain-containing protein 6 isoform X1	-3.5991	4.95e-13	4.5e-12
Rxfp1	relaxin receptor 1 precursor	-7.78128	4.99e-13	4.54e-12
E2f1	transcription factor E2F1 isoform b precursor	-1.75915	5.02e-13	4.55e-12
Fhl2	four and a half LIM domains protein 2	-3.00269	5.01e-13	4.55e-12
Slmap	sarcolemmal membrane-associated protein isoform X12	-1.15124	5.03e-13	4.56e-12
Miat		-3.69957	5.04e-13	4.57e-12
Cish	cytokine-inducible SH2-containing protein isoform 2	-1.79857	5.2e-13	4.71e-12
Nid1	nidogen-1 precursor	1.69879	5.25e-13	4.75e-12
Rgs19	regulator of G-protein signaling 19 isoform e	-1.60102	5.28e-13	4.77e-12
Lad1	ladinin-1	-2.89381	5.31e-13	4.79e-12
Wdhd1	WD repeat and HMG-box DNA-binding protein 1 isoform X2	1.66067	5.33e-13	4.82e-12
Ppp1r7	protein phosphatase 1 regulatory subunit 7 isoform X1	-1.13233	5.36e-13	4.83e-12
Hpgds	hematopoietic prostaglandin D synthase isoform X1	-2.08011	5.36e-13	4.83e-12
A830018L16Rik	uncharacterized protein C8orf34 homolog isoform X5	-2.88351	5.36e-13	4.83e-12
Hdc	histidine decarboxylase isoform X1	2.30362	5.41e-13	4.87e-12
Nrsn2	neurensin-2 isoform X3	-1.57473	5.46e-13	4.91e-12
Acsl5	long-chain-fatty-acid--CoA ligase 5	-2.25102	5.55e-13	4.98e-12
Vav1	proto-oncogene vav isoform 1	-1.84799	5.56e-13	4.99e-12
Dynll1	dynein light chain 1, cytoplasmic	-1.04879	5.59e-13	5.01e-12
Tipin	TIMELESS-interacting protein isoform X1	1.21847	5.62e-13	5.04e-12
Cap2	adenylyl cyclase-associated protein 2	-1.18706	5.64e-13	5.04e-12
Rrp12	RRP12-like protein	-1.18745	5.63e-13	5.04e-12
Plxna2	plexin-A2 isoform X1	-1.35387	5.64e-13	5.04e-12
Gaa	lysosomal alpha-glucosidase preproprotein	-1.61861	5.63e-13	5.04e-12
Kifc2	kinesin-like protein KIFC2 isoform X7	-1.43911	5.7e-13	5.09e-12
D630023F18Rik	uncharacterized protein C2orf80 homolog isoform 1	-3.0044	5.75e-13	5.13e-12
Fxyd2	sodium/potassium-transporting ATPase subunit gamma isoform a	-4.34339	5.77e-13	5.14e-12
Grm1	metabotropic glutamate receptor 1 isoform X3	1.49012	5.79e-13	5.16e-12
Grip2	glutamate receptor-interacting protein 2 isoform X5	-1.47358	5.83e-13	5.19e-12
Chpf2	chondroitin sulfate glucuronyltransferase isoform X1	-1.03677	5.87e-13	5.22e-12
Dnahc11		3.94608	5.88e-13	5.23e-12
3110039M20Rik		-10.1073	5.88e-13	5.23e-12
Vim	vimentin	2.64028	5.9e-13	5.24e-12
Itpr3	inositol 1,4,5-trisphosphate receptor type 3	1.9141	5.9e-13	5.24e-12
Vegfc	vascular endothelial growth factor C precursor	1.82971	5.97e-13	5.29e-12
Fcgr3	low affinity immunoglobulin gamma Fc region receptor III isoform X2	-1.58456	5.99e-13	5.3e-12
Col6a4	collagen alpha-4(VI) chain isoform X1	-5.22603	6.07e-13	5.37e-12
Pbx3	pre-B-cell leukemia transcription factor 3 isoform PBX3b	-1.21196	6.09e-13	5.39e-12
Pla2g15	group XV phospholipase A2 precursor	-1.02061	6.14e-13	5.42e-12
Gm9997		-2.91731	6.14e-13	5.42e-12
Mapk7	mitogen-activated protein kinase 7 isoform a	1.16205	6.17e-13	5.45e-12
Kif26b	kinesin-like protein KIF26B isoform X2	2.00391	6.2e-13	5.46e-12
Mei1	meiosis inhibitor protein 1 isoform X5	-7.26548	6.25e-13	5.5e-12
Rtkn	rhotekin isoform X5	-1.3252	6.26e-13	5.51e-12
Sstr1	somatostatin receptor type 1 isoform X1	-2.99031	6.35e-13	5.58e-12
Dnajc2	dnaJ homolog subfamily C member 2 isoform X1	-1.02579	6.49e-13	5.7e-12
6330512M04Rik		1.77012	6.53e-13	5.73e-12
Csmd3	CUB and sushi domain-containing protein 3 isoform X7	-1.54819	6.56e-13	5.75e-12
Zdhhc22	palmitoyltransferase ZDHHC22 isoform X2	-2.21709	6.59e-13	5.78e-12
Sc4mol		-1.07645	6.66e-13	5.83e-12
Ctxn2	cortexin-2 isoform X1	-2.48391	6.69e-13	5.85e-12
Rom1	rod outer segment membrane protein 1	1.30008	6.75e-13	5.9e-12
Pygl	glycogen phosphorylase, liver form	-2.17433	6.77e-13	5.91e-12
2900011O08Rik	uncharacterized protein C16orf45 homolog isoform X1	-1.00075	6.78e-13	5.92e-12
Nfic	nuclear factor 1 C-type isoform a	1.24009	6.84e-13	5.96e-12
Klhl2-2		-1.94286	6.84e-13	5.96e-12
Traf1	TNF receptor-associated factor 1 isoform X3	2.89972	6.88e-13	5.99e-12
Ccdc48		-2.29592	6.88e-13	5.99e-12
Myh14	myosin-14 isoform X1	1.47044	6.96e-13	6.05e-12
Ly6h	lymphocyte antigen 6H isoform X2	-3.55082	7.01e-13	6.09e-12
Spred3	sprouty-related, EVH1 domain-containing protein 3 isoform X6	-1.10875	7.05e-13	6.12e-12
Cspg4	chondroitin sulfate proteoglycan 4 precursor	-1.6247	7.12e-13	6.18e-12
Usp29	ubiquitin carboxyl-terminal hydrolase 29	-1.40491	7.19e-13	6.24e-12
2610034M16Rik		-2.71206	7.36e-13	6.37e-12
Pld5	inactive phospholipase D5 isoform X4	1.63785	7.42e-13	6.41e-12
Tmem130	transmembrane protein 130 precursor	-1.90477	7.41e-13	6.41e-12
Ntng2	netrin-G2 isoform c precursor	-2.07546	7.49e-13	6.46e-12
Rhof	rho-related GTP-binding protein RhoF precursor	-1.47326	7.51e-13	6.47e-12
Ldoc1	protein LDOC1	3.2821	7.56e-13	6.51e-12
Tacc1	transforming acidic coiled-coil-containing protein 1 isoform X3	-1.09891	7.59e-13	6.53e-12
Kcnj16	inward rectifier potassium channel 16	1.67026	7.61e-13	6.55e-12
Pde9a	high affinity cGMP-specific 3\',5\'-cyclic phosphodiesterase 9A isoform X1	1.35374	7.77e-13	6.67e-12
Kndc1	protein very KIND	1.55553	7.84e-13	6.72e-12
A230103J11Rik		-1.30564	7.86e-13	6.72e-12
2010001M06Rik		-2.24639	7.84e-13	6.72e-12
2900055J20Rik		-4.38955	7.85e-13	6.72e-12
Trhr2	thyrotropin releasing hormone receptor 2	-6.50769	7.85e-13	6.72e-12
Ksr1	kinase suppressor of Ras 1 isoform X6	-1.2517	7.93e-13	6.78e-12
Cd53	leukocyte surface antigen CD53	-1.67392	7.94e-13	6.78e-12
Cdh10	cadherin-10 preproprotein	-1.52881	8.03e-13	6.86e-12
Kcns2	potassium voltage-gated channel subfamily S member 2	-2.21848	8.08e-13	6.9e-12
Ptgs2	prostaglandin G/H synthase 2 precursor	-2.53993	8.12e-13	6.92e-12
BC046404		-1.97989	8.21e-13	6.99e-12
Pou3f4	POU domain, class 3, transcription factor 4	-2.8461	8.21e-13	6.99e-12
A330076H08Rik		1.91131	8.22e-13	7e-12
Nsun7	putative methyltransferase NSUN7 isoform X5	-2.43247	8.29e-13	7.04e-12
Gpr17	uracil nucleotide/cysteinyl leukotriene receptor	-1.7261	8.3e-13	7.05e-12
H19		4.57331	8.4e-13	7.13e-12
Reep4	receptor expression-enhancing protein 4 isoform X1	1.91053	8.47e-13	7.18e-12
Wdr8		1.19341	8.48e-13	7.18e-12
Brms1	breast cancer metastasis-suppressor 1 homolog isoform X3	-1.08852	8.49e-13	7.18e-12
Myo5b	unconventional myosin-Vb isoform X3	-5.36944	8.47e-13	7.18e-12
Dph3	DPH3 homolog isoform 1	1.10226	8.55e-13	7.23e-12
Asb2	ankyrin repeat and SOCS box protein 2	-2.6846	8.59e-13	7.26e-12
Igfbp5	insulin-like growth factor-binding protein 5 precursor	1.55085	8.77e-13	7.4e-12
Tcf12	transcription factor 12 isoform X3	1.03668	9.01e-13	7.61e-12
Arhgap31	rho GTPase-activating protein 31	1.27963	9.06e-13	7.64e-12
Naa16	N-alpha-acetyltransferase 16, NatA auxiliary subunit isoform X1	1.20099	9.06e-13	7.64e-12
4930594M22Rik		3.58115	9.07e-13	7.65e-12
Dleu7	leukemia-associated protein 7 homolog	-2.8858	9.25e-13	7.8e-12
Dpysl3	dihydropyrimidinase-related protein 3 isoform 1	-1.41537	9.39e-13	7.9e-12
Kif26a	kinesin-like protein KIF26A	-1.42832	9.39e-13	7.9e-12
Trmt2b	tRNA (uracil(54)-C(5))-methyltransferase homolog isoform b	1.07976	9.41e-13	7.92e-12
Car13	carbonic anhydrase 13	2.91344	9.55e-13	8.02e-12
Top2a	DNA topoisomerase 2-alpha isoform X1	-3.61273	9.56e-13	8.03e-12
Ptp4a3	protein tyrosine phosphatase type IVA 3 isoform X1	-1.76851	9.61e-13	8.07e-12
Ltbp3	latent-transforming growth factor beta-binding protein 3 isoform X8	1.75891	9.83e-13	8.23e-12
Dkkl1	dickkopf-like protein 1 isoform X1	-4.47363	9.85e-13	8.23e-12
Oscp1	protein OSCP1 isoform X3	-1.37963	9.86e-13	8.24e-12
Crhbp	corticotropin-releasing factor-binding protein precursor	-6.52775	9.86e-13	8.24e-12
Haus5	HAUS augmin-like complex subunit 5	1.76135	9.95e-13	8.3e-12
BC052486		3.30325	1e-12	8.36e-12
Nfib	nuclear factor 1 B-type isoform X3	1.37755	1e-12	8.38e-12
Slco4c1	solute carrier organic anion transporter family member 4C1	-3.94858	1.01e-12	8.4e-12
Nudt10	diphosphoinositol polyphosphate phosphohydrolase 3-alpha isoform X1	-1.21765	1.01e-12	8.42e-12
Vstm2b	V-set and transmembrane domain-containing protein 2B precursor	-3.25618	1.01e-12	8.42e-12
Cyth4	cytohesin-4 isoform X1	-1.80162	1.02e-12	8.47e-12
Gpr56		-1.29044	1.02e-12	8.48e-12
Ypel2	protein yippee-like 2 isoform X1	-1.25411	1.03e-12	8.57e-12
Ly86	lymphocyte antigen 86 precursor	-1.41239	1.04e-12	8.61e-12
Msh5	mutS protein homolog 5 isoform X15	2.99042	1.05e-12	8.74e-12
Btbd19		-1.45781	1.06e-12	8.77e-12
Glyctk	glycerate kinase isoform X1	-2.1797	1.06e-12	8.77e-12
Arhgdib	rho GDP-dissociation inhibitor 2 isoform 2	-2.47008	1.06e-12	8.8e-12
Camk2d	calcium/calmodulin-dependent protein kinase type II subunit delta isoform 6	1.18623	1.07e-12	8.82e-12
Cpne6	copine-6 isoform a	-4.0869	1.08e-12	8.95e-12
Plch1	1-phosphatidylinositol 4,5-bisphosphate phosphodiesterase eta-1 isoform X12	1.42607	1.09e-12	9.02e-12
E530001K10Rik		2.42838	1.09e-12	9.03e-12
Srf	serum response factor isoform X2	-1.22518	1.1e-12	9.07e-12
Dab2ip	disabled homolog 2-interacting protein isoform X4	1.03504	1.11e-12	9.18e-12
Slc6a7	sodium-dependent proline transporter isoform X6	-1.6334	1.13e-12	9.28e-12
Egr4	early growth response protein 4	-2.88914	1.13e-12	9.28e-12
Zim3		-1.33833	1.13e-12	9.29e-12
Kif5a	kinesin heavy chain isoform 5A	-1.59036	1.13e-12	9.29e-12
Dock9	dedicator of cytokinesis protein 9 isoform X29	1.19022	1.14e-12	9.37e-12
Peg10	retrotransposon-derived protein PEG10 isoform 2	-2.05165	1.16e-12	9.45e-12
Gnmt	glycine N-methyltransferase	4.15604	1.17e-12	9.57e-12
Mtap1a		-1.13686	1.17e-12	9.59e-12
Sp5	transcription factor Sp5	4.1661	1.18e-12	9.66e-12
Gm19941		-2.07815	1.18e-12	9.66e-12
Sh3gl2	endophilin-A1 isoform X1	1.37335	1.19e-12	9.68e-12
Gnb5	guanine nucleotide-binding protein subunit beta-5 isoform 2	-1.08274	1.2e-12	9.78e-12
Etaa1	ewing\'s tumor-associated antigen 1 homolog isoform X1	1.0251	1.24e-12	1.01e-11
Pde1c	calcium/calmodulin-dependent 3\',5\'-cyclic nucleotide phosphodiesterase 1C isoform X8	1.89145	1.25e-12	1.02e-11
Gpr37l1	prosaposin receptor GPR37L1 precursor	1.24384	1.25e-12	1.02e-11
Ttll1	probable tubulin polyglutamylase TTLL1 isoform X2	-1.14625	1.26e-12	1.02e-11
Npas1	neuronal PAS domain-containing protein 1 isoform X3	-2.39339	1.26e-12	1.02e-11
Entpd1	ectonucleoside triphosphate diphosphohydrolase 1 isoform X1	-1.78428	1.27e-12	1.03e-11
Mtap9		-1.01188	1.29e-12	1.04e-11
Gm8841		-1.83219	1.29e-12	1.04e-11
Sowahb	ankyrin repeat domain-containing protein SOWAHB	2.46819	1.3e-12	1.05e-11
Zfp238		2.13072	1.3e-12	1.05e-11
Fam123b		1.13466	1.31e-12	1.05e-11
Cttnbp2	cortactin-binding protein 2 isoform X2	-1.06592	1.31e-12	1.05e-11
Clspn	claspin isoform X1	-5.0439	1.3e-12	1.05e-11
Ubxn2b	UBX domain-containing protein 2B	-1.27899	1.32e-12	1.06e-11
Corin	atrial natriuretic peptide-converting enzyme isoform 2	4.02289	1.33e-12	1.07e-11
Ahi1	jouberin isoform 2	-1.2899	1.34e-12	1.07e-11
Ctss	cathepsin S isoform X1	-1.35508	1.33e-12	1.07e-11
Gucy2f	retinal guanylyl cyclase 2 precursor	-3.3586	1.33e-12	1.07e-11
Kcnj3	G protein-activated inward rectifier potassium channel 1 isoform 1	1.54025	1.34e-12	1.08e-11
Kcnip4	Kv channel-interacting protein 4 isoform 2	1.06766	1.35e-12	1.08e-11
Cacnb2	voltage-dependent L-type calcium channel subunit beta-2 isoform X10	-1.05342	1.34e-12	1.08e-11
Ica1l	islet cell autoantigen 1-like protein isoform X6	-1.01695	1.37e-12	1.1e-11
Gp1bb	platelet glycoprotein Ib beta chain isoform 1 precursor	-1.4427	1.37e-12	1.1e-11
Man1c1	mannosyl-oligosaccharide 1,2-alpha-mannosidase IC isoform X1	1.19501	1.4e-12	1.12e-11
Ppt2	lysosomal thioesterase PPT2 isoform X1	1.15381	1.41e-12	1.12e-11
Fzd2	frizzled-2 precursor	-2.48615	1.4e-12	1.12e-11
Nmnat3	nicotinamide/nicotinic acid mononucleotide adenylyltransferase 3 isoform X2	-4.0007	1.4e-12	1.12e-11
Erc1	ELKS/Rab6-interacting/CAST family member 1 isoform 2	1.02642	1.43e-12	1.14e-11
Thbs3	thrombospondin-3 isoform X2	-2.4156	1.43e-12	1.14e-11
Slitrk6	SLIT and NTRK-like protein 6 precursor	-3.93742	1.44e-12	1.14e-11
Sparc	SPARC isoform 2 precursor	1.62088	1.45e-12	1.15e-11
Samd14	sterile alpha motif domain-containing protein 14 isoform X2	1.53136	1.47e-12	1.16e-11
Arhgap5	rho GTPase-activating protein 5 isoform X2	1.37827	1.47e-12	1.16e-11
Arap1	arf-GAP with Rho-GAP domain, ANK repeat and PH domain-containing protein 1 isoform 2	1.24447	1.46e-12	1.16e-11
Akap6	A-kinase anchor protein 6 isoform X3	-1.0999	1.46e-12	1.16e-11
Akap13	A-kinase anchor protein 13 isoform X10	-1.489	1.46e-12	1.16e-11
Cckbr	gastrin/cholecystokinin type B receptor isoform X2	-4.02183	1.46e-12	1.16e-11
Slco2b1	solute carrier organic anion transporter family member 2B1 isoform X2	-1.47744	1.48e-12	1.17e-11
Mycn	N-myc proto-oncogene protein	-1.29149	1.49e-12	1.18e-11
2410018M08Rik		-2.25634	1.5e-12	1.18e-11
Rasgef1c	ras-GEF domain-containing family member 1C isoform X1	-2.30701	1.49e-12	1.18e-11
Esrrg	estrogen-related receptor gamma isoform X2	1.56119	1.5e-12	1.19e-11
Mfsd2a	sodium-dependent lysophosphatidylcholine symporter 1	-1.06942	1.51e-12	1.19e-11
Hmha1	minor histocompatibility protein HA-1 isoform X3	-1.22113	1.51e-12	1.19e-11
Tgfbr1	TGF-beta receptor type-1 isoform 3	-1.0526	1.54e-12	1.21e-11
Ttyh2	protein tweety homolog 2	1.16112	1.55e-12	1.22e-11
Amz1	archaemetzincin-1	-2.03335	1.56e-12	1.22e-11
Cdhr1	cadherin-related family member 1 precursor	-4.38849	1.55e-12	1.22e-11
Smg1	serine/threonine-protein kinase SMG1 isoform X1	1.56012	1.58e-12	1.24e-11
Scg2	secretogranin-2 isoform 2 precursor	-1.27728	1.61e-12	1.26e-11
Ccnyl1	cyclin-Y-like protein 1	-1.09996	1.62e-12	1.27e-11
Sgcg	gamma-sarcoglycan isoform X1	4.56466	1.64e-12	1.28e-11
Asf1a	histone chaperone ASF1A	1.10327	1.63e-12	1.28e-11
Efnb3	ephrin-B3 precursor	-1.83487	1.65e-12	1.29e-11
Tmem119	transmembrane protein 119 precursor	-2.02351	1.65e-12	1.29e-11
Cwh43	PGAP2-interacting protein isoform X1	-5.40354	1.66e-12	1.29e-11
Pcdhga9	protocadherin gamma-A9 precursor	-1.5614	1.67e-12	1.3e-11
Met	hepatocyte growth factor receptor precursor	-3.38915	1.68e-12	1.31e-11
Fam124a	protein FAM124A isoform X1	-1.28317	1.69e-12	1.32e-11
Actr3b	actin-related protein 3B isoform X2	-1.03017	1.7e-12	1.33e-11
Gm19401		-4.02652	1.76e-12	1.36e-11
Tspan18	tetraspanin-18 isoform X1	2.05053	1.77e-12	1.37e-11
Pard6g	partitioning defective 6 homolog gamma isoform X1	1.61204	1.76e-12	1.37e-11
Ptchd1	patched domain-containing protein 1	1.16768	1.77e-12	1.37e-11
C130026L21Rik		-4.55488	1.77e-12	1.37e-11
Map3k8	mitogen-activated protein kinase kinase kinase 8 isoform X1	1.78872	1.78e-12	1.38e-11
Cdh7	cadherin-7 isoform X3	1.17199	1.79e-12	1.38e-11
Klhl14	kelch-like protein 14 isoform X1	-3.11426	1.78e-12	1.38e-11
Prune2	protein prune homolog 2 isoform X11	1.62935	1.81e-12	1.4e-11
Prr13	proline-rich protein 13	1.41629	1.81e-12	1.4e-11
Eml3	echinoderm microtubule-associated protein-like 3 isoform X2	1.424	1.83e-12	1.41e-11
2810468N07Rik		-1.28019	1.83e-12	1.41e-11
Gfra4	GDNF family receptor alpha-4 isoform 3 preproprotein	-1.91082	1.83e-12	1.41e-11
Shc3	SHC-transforming protein 3	-2.22538	1.84e-12	1.41e-11
6330403K07Rik	uncharacterized protein LOC103712	-2.37084	1.83e-12	1.41e-11
Jmjd1c	probable JmjC domain-containing histone demethylation protein 2C isoform X8	1.32667	1.86e-12	1.43e-11
Arhgap20	rho GTPase-activating protein 20	-1.33752	1.86e-12	1.43e-11
Adamts17	A disintegrin and metalloproteinase with thrombospondin motifs 17 isoform X4	-2.01743	1.87e-12	1.44e-11
Baz1a	bromodomain adjacent to zinc finger domain protein 1A	-2.32626	1.89e-12	1.45e-11
Smarcd3	SWI/SNF-related matrix-associated actin-dependent regulator of chromatin subfamily D member 3 isoform X5	-1.5284	1.9e-12	1.46e-11
Cacng4	voltage-dependent calcium channel gamma-4 subunit	-1.61144	1.91e-12	1.46e-11
Npy2r	neuropeptide Y receptor type 2 isoform 2	-4.50607	1.91e-12	1.46e-11
1110018J18Rik		1.27579	1.92e-12	1.47e-11
Oprl1	nociceptin receptor isoform X3	-1.94436	1.94e-12	1.48e-11
LOC433374		2.78265	1.96e-12	1.49e-11
Dscam	Down syndrome cell adhesion molecule homolog isoform X2	-1.06313	1.95e-12	1.49e-11
Sepw1	selenoprotein W	-1.06684	1.96e-12	1.49e-11
Obfc1	CST complex subunit STN1 isoform X1	-1.30013	1.95e-12	1.49e-11
Htr3a	5-hydroxytryptamine receptor 3A isoform 1 precursor	-5.728	1.95e-12	1.49e-11
Arg1	arginase-1	6.34796	1.97e-12	1.5e-11
Slc26a11	sodium-independent sulfate anion transporter isoform X4	1.2866	1.97e-12	1.5e-11
Drd5	D(1B) dopamine receptor	-2.20582	1.96e-12	1.5e-11
Plscr4	phospholipid scramblase 4 isoform X1	1.83781	2e-12	1.52e-11
Tpbg	trophoblast glycoprotein isoform X1	-2.16884	2.03e-12	1.54e-11
Prrt2	proline-rich transmembrane protein 2 isoform X1	1.19351	2.05e-12	1.55e-11
Bhlhe22	class E basic helix-loop-helix protein 22	2.67698	2.06e-12	1.56e-11
LOC626082		-5.15292	2.08e-12	1.57e-11
Unc5b	netrin receptor UNC5B isoform X1	1.67886	2.09e-12	1.58e-11
Sass6	spindle assembly abnormal protein 6 homolog isoform 3	1.20693	2.09e-12	1.58e-11
Dot1l	histone-lysine N-methyltransferase, H3 lysine-79 specific isoform X3	1.09573	2.1e-12	1.58e-11
2210408F21Rik		-1.72267	2.09e-12	1.58e-11
Lhx2	LIM/homeobox protein Lhx2 isoform X2	-6.75021	2.11e-12	1.59e-11
Tex261	protein TEX261 isoform X2	1.03118	2.12e-12	1.6e-11
Fam72a	protein FAM72A	1.90184	2.15e-12	1.62e-11
Jag2	protein jagged-2 isoform X4	-1.32424	2.2e-12	1.65e-11
Cidea	cell death activator CIDE-A	1.54699	2.22e-12	1.67e-11
Atad2b	ATPase family AAA domain-containing protein 2B isoform X4	1.05058	2.22e-12	1.67e-11
Dzip1l	zinc finger protein DZIP1L isoform X3	-1.0943	2.22e-12	1.67e-11
Ric8b	synembryn-B isoform 1	-1.16873	2.23e-12	1.67e-11
B230209E15Rik		-5.01334	2.23e-12	1.67e-11
Rapgef4	rap guanine nucleotide exchange factor 4 isoform X4	-1.50444	2.27e-12	1.7e-11
B930041F14Rik	fibronectin type-III domain-containing transmembrane protein C1orf233 homolog precursor	1.39588	2.3e-12	1.72e-11
Gpr153	probable G-protein coupled receptor 153 isoform X2	-2.35902	2.3e-12	1.72e-11
Sp8	transcription factor Sp8	-8.15182	2.32e-12	1.73e-11
Mdk	midkine isoform c precursor	1.39203	2.36e-12	1.76e-11
Fbxo10	F-box only protein 10 isoform X1	-1.00276	2.37e-12	1.77e-11
6030419C18Rik	UPF0583 protein C15orf59 homolog	-1.06359	2.38e-12	1.77e-11
Mrgpre	mas-related G-protein coupled receptor member E	-1.84372	2.39e-12	1.78e-11
Rspo1	R-spondin-1 isoform X1	-3.37212	2.4e-12	1.78e-11
Nxn	nucleoredoxin	1.20158	2.43e-12	1.81e-11
Kif21b	kinesin-like protein KIF21B	-1.23152	2.44e-12	1.81e-11
Eomes	eomesodermin homolog isoform 2	5.5478	2.45e-12	1.82e-11
Zfp92	zinc finger protein 92 isoform 1	-3.57714	2.45e-12	1.82e-11
Htr4	5-hydroxytryptamine receptor 4 isoform X1	-4.88186	2.45e-12	1.82e-11
Hr	lysine-specific demethylase hairless	2.13777	2.55e-12	1.88e-11
Cxxc5	CXXC-type zinc finger protein 5 isoform X1	1.28696	2.54e-12	1.88e-11
Thsd7b	thrombospondin type-1 domain-containing protein 7B isoform X2	-3.09251	2.55e-12	1.88e-11
Tfcp2l1	transcription factor CP2-like protein 1 isoform X1	-3.50159	2.54e-12	1.88e-11
A530079E22Rik		-7.02268	2.55e-12	1.88e-11
Uimc1	BRCA1-A complex subunit RAP80 isoform X3	1.02988	2.56e-12	1.89e-11
E130304F04Rik		-1.19694	2.56e-12	1.89e-11
Kcnq3	potassium voltage-gated channel subfamily KQT member 3	-2.46795	2.56e-12	1.89e-11
Tnfaip8l1	tumor necrosis factor alpha-induced protein 8-like protein 1	-1.99712	2.58e-12	1.9e-11
Elavl2	ELAV-like protein 2 isoform X12	-1.17734	2.61e-12	1.92e-11
Stk10	serine/threonine-protein kinase 10 isoform X1	1.524	2.62e-12	1.93e-11
Srsf12	serine/arginine-rich splicing factor 12 isoform X1	-1.01508	2.62e-12	1.93e-11
Blnk	B-cell linker protein	-3.49622	2.63e-12	1.93e-11
Trpm3	transient receptor potential cation channel subfamily M member 3 isoform X26	2.07138	2.64e-12	1.94e-11
Klhl33	kelch-like protein 33 isoform X1	2.0799	2.72e-12	2e-11
Rab3d	ras-related protein Rab-3D isoform X1	1.20331	2.72e-12	2e-11
Atoh7	protein atonal homolog 7 isoform X1	4.21594	2.75e-12	2.01e-11
Ebf2	transcription factor COE2	3.47079	2.74e-12	2.01e-11
Rnd3	rho-related GTP-binding protein RhoE precursor	-1.55372	2.74e-12	2.01e-11
Ass1	argininosuccinate synthase	-2.51939	2.74e-12	2.01e-11
Plscr2	phospholipid scramblase 2 isoform X3	2.22532	2.77e-12	2.02e-11
Gm19363		-2.37534	2.78e-12	2.03e-11
Adamts1	A disintegrin and metalloproteinase with thrombospondin motifs 1 preproprotein	1.67585	2.79e-12	2.04e-11
Synpr	synaptoporin isoform 2 precursor	-1.53843	2.79e-12	2.04e-11
Ehbp1l1	EH domain-binding protein 1-like protein 1 isoform a	-1.57386	2.79e-12	2.04e-11
Ctnna3	catenin alpha-3 isoform 2	1.9181	2.81e-12	2.05e-11
Ocln	occludin isoform X1	1.48489	2.8e-12	2.05e-11
Ppp3ca	serine/threonine-protein phosphatase 2B catalytic subunit alpha isoform isoform X2	-1.34503	2.83e-12	2.06e-11
Pld2	phospholipase D2 isoform X3	-1.0969	2.84e-12	2.07e-11
Gm20554		3.77547	2.86e-12	2.08e-11
Bend5	BEN domain-containing protein 5 isoform X2	-2.60398	2.85e-12	2.08e-11
Tmem132c	transmembrane protein 132C	1.8192	2.91e-12	2.11e-11
Tet1	methylcytosine dioxygenase TET1 isoform X1	1.30145	2.91e-12	2.11e-11
Neurod6	neurogenic differentiation factor 6	-3.37655	2.99e-12	2.17e-11
Apc	adenomatous polyposis coli protein isoform X6	-1.17152	3.04e-12	2.21e-11
Frmpd3	FERM and PDZ domain-containing protein 3 isoform X2	2.10313	3.14e-12	2.27e-11
Plxdc1	plexin domain-containing protein 1 isoform X1	1.33164	3.13e-12	2.27e-11
Tnfrsf25	tumor necrosis factor receptor superfamily member 25 isoform X4	-3.14742	3.13e-12	2.27e-11
Syn3	synapsin-3 isoform X8	-1.00911	3.2e-12	2.31e-11
Spock3	testican-3 isoform X3	-1.83067	3.21e-12	2.32e-11
Emx1	homeobox protein EMX1	-6.47118	3.21e-12	2.32e-11
Nr1h3	oxysterols receptor LXR-alpha isoform X1	1.65122	3.22e-12	2.33e-11
Colq	acetylcholinesterase collagenic tail peptide isoform X4	2.87469	3.25e-12	2.34e-11
Zfp760	zinc finger protein 760	1.26778	3.26e-12	2.35e-11
Polg2	DNA polymerase subunit gamma-2, mitochondrial	1.76829	3.28e-12	2.37e-11
Htr1a	5-hydroxytryptamine receptor 1A	-5.23717	3.35e-12	2.41e-11
Colec12	collectin-12 isoform X1	1.36413	3.39e-12	2.44e-11
Sycp1	synaptonemal complex protein 1 isoform X1	7.43207	3.42e-12	2.46e-11
Cited2	cbp/p300-interacting transactivator 2	1.20827	3.42e-12	2.46e-11
Zbtb7b	zinc finger and BTB domain-containing protein 7B isoform X1	1.2928	3.44e-12	2.47e-11
2210404J11Rik		1.07809	3.45e-12	2.47e-11
Lrtm2	leucine-rich repeat and transmembrane domain-containing protein 2 precursor	-1.322	3.45e-12	2.47e-11
Cyp2s1	cytochrome P450 2S1 precursor	-1.89747	3.46e-12	2.48e-11
1110028C15Rik		1.11858	3.49e-12	2.49e-11
Gm20143		-3.20896	3.51e-12	2.51e-11
1810026B05Rik		1.54574	3.54e-12	2.53e-11
Golm1	Golgi membrane protein 1	1.28976	3.55e-12	2.53e-11
Ebp	3-beta-hydroxysteroid-Delta(8),Delta(7)-isomerase	1.11692	3.55e-12	2.53e-11
Col24a1	collagen alpha-1(XXIV) chain isoform 2	-3.72604	3.54e-12	2.53e-11
AA387883		-4.9502	3.55e-12	2.53e-11
Calb2	calretinin	3.04164	3.58e-12	2.55e-11
Lor	loricrin	-3.90295	3.6e-12	2.56e-11
Nod2	nucleotide-binding oligomerization domain-containing protein 2	-2.75915	3.66e-12	2.6e-11
Rora	nuclear receptor ROR-alpha isoform X4	2.42263	3.7e-12	2.62e-11
Lonrf1	LON peptidase N-terminal domain and RING finger protein 1	-1.02265	3.69e-12	2.62e-11
Gli3	transcriptional activator GLI3 isoform X2	-1.53284	3.73e-12	2.64e-11
Snai3	zinc finger protein SNAI3	-5.02258	3.74e-12	2.65e-11
Zfhx3	zinc finger homeobox protein 3 isoform X2	-2.94133	3.78e-12	2.67e-11
Pde3b	cGMP-inhibited 3\',5\'-cyclic phosphodiesterase B isoform X1	1.31788	3.8e-12	2.69e-11
Ano3	anoctamin-3 isoform X2	-2.92643	3.8e-12	2.69e-11
Bend7	BEN domain-containing protein 7 isoform X1	-1.47747	3.83e-12	2.71e-11
2900092D14Rik		-1.42532	3.88e-12	2.74e-11
Siglech	sialic acid binding Ig-like lectin H isoform X8	-2.02628	3.91e-12	2.75e-11
1700023F06Rik	uncharacterized protein LOC69441 isoform X1	1.95212	3.93e-12	2.77e-11
Mtmr11	myotubularin-related protein 11 isoform X2	1.26399	3.96e-12	2.78e-11
Slc12a8	solute carrier family 12 member 8 isoform X7	2.68576	3.98e-12	2.8e-11
BC005764		-1.75126	3.98e-12	2.8e-11
Syt1	synaptotagmin-1 isoform X1	-1.15882	4.01e-12	2.82e-11
H2-DMa	class II histocompatibility antigen, M alpha chain precursor	-2.11559	4.06e-12	2.85e-11
Rnf112	RING finger protein 112 isoform X3	1.13679	4.1e-12	2.87e-11
Pdzrn3	E3 ubiquitin-protein ligase PDZRN3	-2.66777	4.1e-12	2.87e-11
4930429F24Rik		-3.76681	4.09e-12	2.87e-11
Slc29a4	equilibrative nucleoside transporter 4 isoform X2	2.24204	4.14e-12	2.9e-11
Nrg2	pro-neuregulin-2, membrane-bound isoform isoform X9	1.45804	4.16e-12	2.91e-11
Epha10	ephrin type-A receptor 10 isoform X1	-1.9817	4.16e-12	2.91e-11
Lypd6b	ly6/PLAUR domain-containing protein 6B isoform X2	-3.08664	4.21e-12	2.94e-11
Olfm2	noelin-2 isoform X2	-1.86647	4.34e-12	3.03e-11
Fuk	L-fucose kinase isoform X2	1.0913	4.36e-12	3.04e-11
AI606473		-9.41455	4.36e-12	3.04e-11
Slc15a2	solute carrier family 15 member 2 isoform 2	1.74132	4.38e-12	3.05e-11
Tbc1d4	TBC1 domain family member 4 isoform X10	1.33872	4.46e-12	3.1e-11
1700024P16Rik	uncharacterized protein C1orf168 homolog isoform X3	-4.43089	4.46e-12	3.1e-11
Bmp3	bone morphogenetic protein 3 isoform 1 precursor	-7.32839	4.51e-12	3.13e-11
Rasgrf2-2		-4.28702	4.6e-12	3.18e-11
Rhcg	ammonium transporter Rh type C isoform X1	-5.58289	4.61e-12	3.19e-11
Angpt1	angiopoietin-1 isoform X1	1.6654	4.63e-12	3.2e-11
Il11	interleukin-11 isoform 2	3.01896	4.64e-12	3.21e-11
Sfxn1	sideroflexin-1 isoform X2	-1.06584	4.64e-12	3.21e-11
Tle2	transducin-like enhancer protein 2 isoform X13	2.03549	4.68e-12	3.23e-11
Slc30a2	zinc transporter 2 isoform X1	-3.42424	4.67e-12	3.23e-11
Arhgef7	rho guanine nucleotide exchange factor 7 isoform X5	1.03446	4.72e-12	3.25e-11
P2rx4	P2X purinoceptor 4 isoform 3	1.12597	4.72e-12	3.26e-11
Wnt16	protein Wnt-16 precursor	2.82336	4.77e-12	3.29e-11
Gm16485		-1.38071	4.81e-12	3.31e-11
Hs3st5	heparan sulfate glucosamine 3-O-sulfotransferase 5	-1.56895	4.83e-12	3.31e-11
Ccdc106	coiled-coil domain-containing protein 106 isoform X2	-1.17575	4.86e-12	3.34e-11
Slc32a1	vesicular inhibitory amino acid transporter	-1.03934	4.88e-12	3.35e-11
Trem2	triggering receptor expressed on myeloid cells 2 isoform 1 precursor	-1.88345	4.91e-12	3.37e-11
Zkscan16	zinc finger protein 483 isoform X1	-1.70931	4.94e-12	3.38e-11
C030013G03Rik		-7.16851	4.94e-12	3.39e-11
Gpr123		-1.28439	5.01e-12	3.42e-11
Tm6sf1	transmembrane 6 superfamily member 1 isoform X2	1.26199	5.02e-12	3.43e-11
Tmem52	transmembrane protein 52 isoform 1 precursor	2.36528	5.08e-12	3.47e-11
Plcxd3	PI-PLC X domain-containing protein 3	1.59534	5.09e-12	3.47e-11
Fgf9	fibroblast growth factor 9 isoform X1	1.26294	5.08e-12	3.47e-11
Satb2	DNA-binding protein SATB2 isoform X1	-4.00563	5.08e-12	3.47e-11
D930015E06Rik	transmembrane protein 131-like isoform X2	-1.32526	5.11e-12	3.49e-11
Grik3	glutamate receptor ionotropic, kainate 3 isoform X2	-1.14909	5.17e-12	3.52e-11
Foxo1	forkhead box protein O1	-1.75285	5.19e-12	3.53e-11
Dnajc4	dnaJ homolog subfamily C member 4 isoform X1	1.24206	5.21e-12	3.54e-11
1700003D09Rik		-3.17395	5.24e-12	3.56e-11
Slc30a3	zinc transporter 3 isoform X1	-2.87846	5.28e-12	3.59e-11
Mgat4c	alpha-1,3-mannosyl-glycoprotein 4-beta-N-acetylglucosaminyltransferase C	-1.70421	5.33e-12	3.62e-11
LOC100504423		1.43097	5.35e-12	3.63e-11
Kifc1	kinesin-like protein KIFC1	1.70317	5.39e-12	3.65e-11
Lmbr1l	protein LMBR1L isoform X1	1.17987	5.4e-12	3.66e-11
Tcf7	transcription factor 7	-2.21735	5.5e-12	3.72e-11
Akap12	A-kinase anchor protein 12	1.56662	5.54e-12	3.74e-11
Npy5r	neuropeptide Y receptor type 5 isoform X1	-4.97969	5.57e-12	3.76e-11
Gm7061		-3.59502	5.59e-12	3.77e-11
Prom2	prominin-2 isoform 2 precursor	3.56966	5.6e-12	3.78e-11
Pfkfb3	6-phosphofructo-2-kinase/fructose-2,6-bisphosphatase 3 isoform X2	-1.19021	5.6e-12	3.78e-11
Zcchc12	zinc finger CCHC domain-containing protein 12 isoform X1	-4.10787	5.69e-12	3.83e-11
Lrrc40	leucine-rich repeat-containing protein 40 isoform X2	-1.0022	5.72e-12	3.85e-11
Gfra2	GDNF family receptor alpha-2 isoform 3 precursor	-2.13302	5.71e-12	3.85e-11
Skil	ski-like protein isoform a	-1.27173	5.78e-12	3.89e-11
3110003A17Rik		-1.29858	5.83e-12	3.92e-11
Wnt10a	protein Wnt-10a precursor	-2.9792	5.87e-12	3.95e-11
5730522E02Rik		-3.64756	5.94e-12	3.99e-11
Ust	uronyl 2-sulfotransferase isoform X1	1.08795	5.99e-12	4.02e-11
Obscn	obscurin isoform 2	-2.48938	5.99e-12	4.02e-11
LOC100862137		-1.20856	6.02e-12	4.03e-11
[truncated: 162 more rows]

## Sheet: Figure A
Figure A. Venn diagram of number of genes that exhibited genotype effect within each brain region and activity genotype-by-interaction effect.
Cer: cerebellum
Stri=striatum
Con=control
Sel=high voluntary running selected
_: versus
